# Supplementary material for: LncRNA AC010789.1 Promotes Colorectal Cancer Progression by Targeting MicroRNA-432-3p/ZEB1 Axis and the Wnt/β-Catenin Signaling Pathway
Source: Front Cell Dev Biol. 2020 Oct 15;8:565355. doi: 10.3389/fcell.2020.565355 (PMC7593606; doi:10.3389/fcell.2020.565355)
Supplement: Supplementary file 8 [file Table_1.XLSX]

## Sheet: Sheet1
transcript id	gene name	log2FC	Pvalue	FDR
ENST00000542935	TMEM2	#NAME?	1.56851e-20	1.55104e-15
ENST00000531443	OXR1	#NAME?	3.26814e-13	6.46347e-09
ENST00000412094	FBXL5	#NAME?	2.8423e-12	4.01519e-08
ENST00000375732	MPP7	-8.09115	3.73899e-12	4.62167e-08
ENST00000528180	EED	#NAME?	1.00975e-11	1.10945e-07
ENST00000379419	PDE7A	-9.55358	1.33268e-11	1.31783e-07
ENST00000456357	BRI3	#NAME?	2.9871e-11	2.27218e-07
ENST00000565280	FAN1	-8.71119	4.31233e-11	3.04592e-07
ENST00000449707	ZNF142	-8.36658	5.8606e-11	3.86355e-07
ENST00000394800	MATR3	-6.93042	3.10751e-10	1.61731e-06
ENST00000602291	UBE2E3	#NAME?	6.31737e-10	2.97476e-06
ENST00000258398	TTLL4	#NAME?	9.14568e-10	3.70792e-06
ENST00000346932	SEZ6L2	#NAME?	9.37423e-10	3.70792e-06
ENST00000613058	SLC4A1AP	-5.9676	8.47195e-10	3.70792e-06
ENST00000620225	PCGF2	#NAME?	1.73955e-09	6.37101e-06
ENST00000640432	DDX24	#NAME?	1.8623e-09	6.57696e-06
ENST00000614420	KIAA1191	#NAME?	2.12459e-09	7.24454e-06
ENST00000409422	ATG9A	#NAME?	3.8705e-09	1.19606e-05
ENST00000414626	LRRCC1	#NAME?	4.1492e-09	1.24333e-05
ENST00000428926	DGLUCY	#NAME?	1.03579e-08	2.92644e-05
ENST00000376954	ZNF81	#NAME?	1.1305e-08	3.10531e-05
ENST00000409328	HNRNPLL	#NAME?	2.15673e-08	5.61237e-05
ENST00000586195	EML2	#NAME?	4.70713e-08	0.000109273
ENST00000510664	CCNG1	#NAME?	5.67791e-08	0.000122453
ENST00000490193	USP39	#NAME?	5.93112e-08	0.000124788
ENST00000554565	BTBD7	#NAME?	1.22156e-07	0.00024159
ENST00000392556	TRAF3IP2	-8.02395	1.44988e-07	0.000281122
ENST00000333991	APAF1	#NAME?	1.70746e-07	0.0003247
ENST00000360743	ST7L	#NAME?	2.06628e-07	0.000378382
ENST00000335181	PKM	-10.6142	2.28076e-07	0.000410064
ENST00000263062	EPC1	#NAME?	2.39413e-07	0.000415344
ENST00000393924	GNB2	-6.27105	3.74392e-07	0.000627494
ENST00000521724	CTNNA1	#NAME?	3.90444e-07	0.000632941
ENST00000641213	PHGDH	#NAME?	3.90286e-07	0.000632941
ENST00000495002	RPS9	#NAME?	4.73585e-07	0.000755338
ENST00000261535	ROCK2	#NAME?	5.01494e-07	0.000762935
ENST00000545251	KIAA0040	-4.31714	4.91156e-07	0.000762935
ENST00000374796	NCOA6	-9.23871	5.38657e-07	0.000776098
ENST00000374907	ITGAV	#NAME?	5.42155e-07	0.000776098
ENST00000552546	TMEM106C	#NAME?	5.44535e-07	0.000776098
ENST00000540494	PDIA6	-7.21747	6.74724e-07	0.000866503
ENST00000429924	TBC1D5	#NAME?	7.34414e-07	0.000931068
ENST00000475254	TFDP1	#NAME?	7.69773e-07	0.000954829
ENST00000536824	SLC6A12	#NAME?	8.30575e-07	0.00100161
ENST00000277141	ZCCHC6	-4.93853	8.81054e-07	0.00104969
ENST00000534626	RECQL4	#NAME?	8.95684e-07	0.00105441
ENST00000456827	LIPA	#NAME?	1.05539e-06	0.00118595
ENST00000489498	ICMT	-4.13564	1.04642e-06	0.00118595
ENST00000333007	TNFAIP2	#NAME?	1.19656e-06	0.00130025
ENST00000412043	KRIT1	-7.3271	1.18752e-06	0.00130025
ENST00000406072	HDAC9	#NAME?	1.31262e-06	0.00138085
ENST00000460901	DBI	-7.36707	1.40785e-06	0.00145018
ENST00000378883	MCM8	#NAME?	1.60027e-06	0.00159843
ENST00000432464	SIRT1	-5.07561	1.58693e-06	0.00159843
ENST00000563961	USP7	#NAME?	1.62391e-06	0.00160582
ENST00000409003	SAMD12	-6.97709	1.83689e-06	0.00176352
ENST00000396503	RSL1D1	#NAME?	2.16707e-06	0.00198419
ENST00000543152	C16orf62	#NAME?	2.2933e-06	0.00208051
ENST00000593863	RPS19	#NAME?	2.55871e-06	0.00230019
ENST00000557924	SLTM	#NAME?	2.75773e-06	0.00241328
ENST00000508830	CAST	#NAME?	2.81515e-06	0.00244192
ENST00000572329	BAIAP2	#NAME?	2.90985e-06	0.00248054
ENST00000392872	TDG	-4.26175	3.05371e-06	0.00255906
ENST00000413587	ERGIC3	#NAME?	3.38244e-06	0.0026453
ENST00000561894	FANCI	#NAME?	3.38608e-06	0.0026453
ENST00000374574	BMPR2	#NAME?	3.60807e-06	0.0027874
ENST00000591098	HAUS1	-5.91975	3.64082e-06	0.0027909
ENST00000446856	ADD1	#NAME?	3.78181e-06	0.00286515
ENST00000503160	GATB	#NAME?	3.79563e-06	0.00286515
ENST00000320017	SCAP	#NAME?	4.0573e-06	0.00301662
ENST00000475937	FOXP1	#NAME?	4.22639e-06	0.00309578
ENST00000618312	MTHFD1L	#NAME?	4.33851e-06	0.00315454
ENST00000480887	RSF1	-3.87919	4.43999e-06	0.00320477
ENST00000508921	SRSF2	#NAME?	4.72424e-06	0.00333687
ENST00000559753	OAZ2	#NAME?	4.91354e-06	0.00342169
ENST00000444761	MCFD2	-11.3795	5.04089e-06	0.00343775
ENST00000543468	EPS8	#NAME?	4.99545e-06	0.00343775
ENST00000578376	SLC16A5	#NAME?	5.01095e-06	0.00343775
ENST00000449901	PKM	-7.77225	5.98604e-06	0.00402677
ENST00000377848	ACACB	#NAME?	6.47092e-06	0.00423764
ENST00000610510	MYO15B	#NAME?	6.46496e-06	0.00423764
ENST00000395218	PTK2	-7.88566	6.67132e-06	0.00428377
ENST00000448492	CCDC117	#NAME?	7.10412e-06	0.00448445
ENST00000577468	PTPRM	#NAME?	7.94144e-06	0.00487762
ENST00000540357	DNMT1	#NAME?	8.48663e-06	0.00514852
ENST00000265149	TET2	#NAME?	8.62025e-06	0.00516668
ENST00000318842	RPGR	-6.93625	8.70929e-06	0.00518811
ENST00000265586	ABCC5	#NAME?	8.90351e-06	0.00527205
ENST00000366425	GP1BB	#NAME?	8.96511e-06	0.00527693
ENST00000617207	IKBKG	-6.63678	9.46164e-06	0.00553624
ENST00000503292	CC2D2A	#NAME?	9.80842e-06	0.00570538
ENST00000371848	WDR44	-4.99088	9.86797e-06	0.00570646
ENST00000513900	MRPS27	#NAME?	1.00475e-05	0.00577648
ENST00000480283	ATRX	#NAME?	1.1213e-05	0.00633604
ENST00000434342	SEMA3F	-9.92704	1.15347e-05	0.00648078
ENST00000395103	FAM83H	#NAME?	1.19551e-05	0.0066044
ENST00000434009	REV3L	#NAME?	1.34322e-05	0.00710297
ENST00000437296	ECT2	#NAME?	1.33509e-05	0.00710297
ENST00000475179	ZNF525	#NAME?	1.3394e-05	0.00710297
ENST00000523020	DPY19L4	#NAME?	1.30927e-05	0.00710297
ENST00000527302	RPS2	#NAME?	1.32361e-05	0.00710297
ENST00000438964	ACTN1	#NAME?	1.38815e-05	0.00722465
ENST00000346530	ABCB9	#NAME?	1.42018e-05	0.00731436
ENST00000546799	GDF11	#NAME?	1.41937e-05	0.00731436
ENST00000605528	RPS10-NUDT3	#NAME?	1.47551e-05	0.00755994
ENST00000452764	SLFN12	#NAME?	1.48423e-05	0.00756543
ENST00000301618	MGAT5B	-4.76695	1.65389e-05	0.00825991
ENST00000392415	UBE2E3	-7.20295	1.65384e-05	0.00825991
ENST00000407142	PPM1F	-6.39391	1.69475e-05	0.00837935
ENST00000276202	DOCK11	#NAME?	1.72261e-05	0.00843277
ENST00000464848	TTC26	#NAME?	1.75272e-05	0.0085379
ENST00000240731	ZNF211	#NAME?	1.76365e-05	0.00854904
ENST00000419219	MRPL39	#NAME?	1.97445e-05	0.0094836
ENST00000326019	SLC4A1AP	-6.27601	2.01829e-05	0.0096104
ENST00000547765	TUBA1B	#NAME?	2.04601e-05	0.00968048
ENST00000381947	DNAJC28	#NAME?	2.11384e-05	0.00995378
ENST00000307377	GLB1	#NAME?	2.15535e-05	0.0100255
ENST00000560320	CRTC3	-7.8785	2.15949e-05	0.0100255
ENST00000464117	SHISA4	-6.54615	2.34862e-05	0.0107026
ENST00000526754	RBM25	#NAME?	2.41989e-05	0.0109092
ENST00000348518	DNAAF4	#NAME?	2.5308e-05	0.011273
ENST00000620958	GMNN	-5.80826	2.55562e-05	0.0113325
ENST00000619722	KIAA0586	#NAME?	2.68575e-05	0.0118564
ENST00000343231	LYPLA1	-7.11216	2.88099e-05	0.0124406
ENST00000395491	MAP2K3	-6.38544	3.01412e-05	0.0129028
ENST00000602811	MAP2K4	#NAME?	3.05874e-05	0.0130373
ENST00000509769	USP53	-4.08111	3.33878e-05	0.0140493
ENST00000628306	CAPNS1	#NAME?	3.38365e-05	0.0141138
ENST00000572789	PHF23	-9.12947	3.54244e-05	0.0145957
ENST00000429490	SGMS1	#NAME?	3.59485e-05	0.0146288
ENST00000615145	NBPF26	#NAME?	3.61614e-05	0.0146551
ENST00000444334	ASNS	#NAME?	3.8169e-05	0.015343
ENST00000425934	CEP250	#NAME?	3.85259e-05	0.0154238
ENST00000334318	PTBP3	-6.94848	4.17957e-05	0.0164205
ENST00000558814	MYO1E	-8.22245	4.18524e-05	0.0164205
ENST00000618049	ZNF615	#NAME?	4.17994e-05	0.0164205
ENST00000394854	PPP3CA	-6.98828	4.4496e-05	0.0169885
ENST00000476296	TTC26	#NAME?	4.42553e-05	0.0169885
ENST00000492795	SUCLG2	#NAME?	4.38184e-05	0.0169885
ENST00000540021	MSH6	#NAME?	4.40803e-05	0.0169885
ENST00000615615	ZNF618	#NAME?	4.36973e-05	0.0169885
ENST00000376590	MTHFR	-8.80674	4.51085e-05	0.0171562
ENST00000488373	RAC1	-7.40703	4.78552e-05	0.0180619
ENST00000453897	GTF2H4	-6.24609	4.96643e-05	0.0185325
ENST00000512801	ACAD9	#NAME?	5.04126e-05	0.018741
ENST00000520739	LEPROTL1	#NAME?	5.08873e-05	0.0187763
ENST00000534269	BCLAF1	-4.40886	5.19153e-05	0.0189365
ENST00000429084	AP4M1	#NAME?	5.41007e-05	0.0195248
ENST00000480567	SSR2	#NAME?	5.47702e-05	0.0195981
ENST00000588709	EIF3G	#NAME?	5.68611e-05	0.0200813
ENST00000479907	ZNF282	#NAME?	5.75246e-05	0.0202434
ENST00000356591	APOLD1	#NAME?	6.00275e-05	0.0208277
ENST00000481668	CHDH	#NAME?	6.00234e-05	0.0208277
ENST00000334701	HSP90AA1	-3.04993	6.11022e-05	0.0209624
ENST00000576863	ZNF213	-5.12617	6.12638e-05	0.0209624
ENST00000360439	SIN3A	#NAME?	6.19842e-05	0.0211358
ENST00000531484	RELA	-6.30816	6.50651e-05	0.0219591
ENST00000513811	CC2D2A	-7.32295	6.57291e-05	0.0221078
ENST00000434484	SUCLA2	#NAME?	6.87734e-05	0.0229754
ENST00000269243	MYH10	#NAME?	6.92411e-05	0.0230538
ENST00000604679	MCU	-4.26094	6.9957e-05	0.023214
ENST00000261435	N4BP2	#NAME?	7.24182e-05	0.0238705
ENST00000356688	44084	-9.07791	7.34014e-05	0.0240343
ENST00000545457	FLII	-3.66871	7.32408e-05	0.0240343
ENST00000590617	KIAA1328	#NAME?	7.46376e-05	0.0242783
ENST00000517784	EMC2	-6.81273	7.63701e-05	0.0247604
ENST00000412215	GNB2	#NAME?	7.70129e-05	0.0248872
ENST00000542645	ZDHHC20	#NAME?	7.87934e-05	0.0253797
ENST00000348544	VPS39	-5.4632	7.93293e-05	0.0253869
ENST00000407661	DTNB	#NAME?	8.08764e-05	0.0257985
ENST00000587509	PRKCSH	#NAME?	8.14628e-05	0.025902
ENST00000520911	RNF130	#NAME?	8.30195e-05	0.0261448
ENST00000469141	THRAP3	-9.18319	8.50626e-05	0.0265347
ENST00000506816	SGTB	#NAME?	8.60296e-05	0.0266966
ENST00000527102	BTBD10	#NAME?	8.63969e-05	0.0266966
ENST00000502922	PRR7	#NAME?	8.91929e-05	0.0269723
ENST00000366959	RPS6KC1	#NAME?	9.08235e-05	0.0272157
ENST00000413009	ACOX3	#NAME?	9.06496e-05	0.0272157
ENST00000458167	GPN1	#NAME?	9.17582e-05	0.0274127
ENST00000447747	NABP2	#NAME?	9.41292e-05	0.0275386
ENST00000513090	PLK4	#NAME?	9.39034e-05	0.0275386
ENST00000559066	TYRO3	#NAME?	9.36058e-05	0.0275386
ENST00000535977	RAB40C	-8.75778	9.57922e-05	0.0277786
ENST00000611552	ZSCAN26	#NAME?	9.62435e-05	0.0278279
ENST00000545738	LIMS2	#NAME?	9.77017e-05	0.0281236
ENST00000404530	MEMO1	#NAME?	9.99697e-05	0.0285711
ENST00000557366	ZFYVE26	#NAME?	9.9757e-05	0.0285711
ENST00000637387	CTSD	#NAME?	0.000100287	0.0285791
ENST00000346806	CTH	#NAME?	0.000106433	0.0298998
ENST00000574444	C1QBP	-9.69765	0.000106304	0.0298998
ENST00000602644	ENKD1	#NAME?	0.000109018	0.0302918
ENST00000367333	TMEM9	#NAME?	0.000109966	0.0304598
ENST00000413268	LTA4H	-4.3968	0.000111001	0.0306604
ENST00000287842	NRG1	#NAME?	0.000112501	0.0307778
ENST00000577446	TRIM16	#NAME?	0.000116429	0.0315843
ENST00000504426	LEF1	-5.76839	0.000118049	0.0317626
ENST00000589655	RAB3D	#NAME?	0.000118037	0.0317626
ENST00000638043	MBD5	-5.38896	0.00012294	0.0326803
ENST00000615993	TFG	-7.01706	0.000124797	0.033085
ENST00000615664	PALMD	#NAME?	0.000130791	0.0343974
ENST00000345201	PTK7	#NAME?	0.000132032	0.0345399
ENST00000349241	PTK7	#NAME?	0.000131692	0.0345399
ENST00000359191	SUPT5H	-3.95129	0.000134077	0.0349825
ENST00000488958	PHF11	#NAME?	0.00013459	0.0350238
ENST00000367302	NAV1	-5.98577	0.00013577	0.0352041
ENST00000490898	SLC4A2	-5.80347	0.000136236	0.0352041
ENST00000637953	STXBP1	-7.05266	0.000136351	0.0352041
ENST00000438976	GPATCH4	#NAME?	0.000137919	0.0355162
ENST00000458271	CSRP1	#NAME?	0.000140592	0.0358315
ENST00000612955	MTUS2	-5.24359	0.00014185	0.036059
ENST00000348655	IRF7	-5.8626	0.000144136	0.0360837
ENST00000453855	UQCC1	#NAME?	0.000144715	0.0360998
ENST00000539941	COPS3	-7.91727	0.000145733	0.0362083
ENST00000617381	DDX6	#NAME?	0.000148328	0.0365775
ENST00000564241	ATMIN	#NAME?	0.000152549	0.037155
ENST00000512821	CD164	#NAME?	0.000153379	0.0372654
ENST00000640465	ZC3H11A	-4.19241	0.000156545	0.0379415
ENST00000579984	COPRS	#NAME?	0.000159549	0.0383959
ENST00000618101	NR4A3	-7.04722	0.000159585	0.0383959
ENST00000317336	ODF2L	-7.88961	0.00016017	0.038443
ENST00000620299	TFG	-5.73248	0.000160638	0.0384531
ENST00000527044	KNL1	#NAME?	0.000161595	0.0385047
ENST00000379593	EIF1AX	#NAME?	0.0001624	0.0385287
ENST00000382110	TRAPPC12	#NAME?	0.000162864	0.0385287
ENST00000449822	RSPH3	#NAME?	0.000162781	0.0385287
ENST00000329342	MAGEA6	-3.10283	0.000164502	0.0387308
ENST00000342320	RBPJ	-5.88927	0.000164287	0.0387308
ENST00000417009	SEM1	#NAME?	0.000165059	0.0387697
ENST00000550053	WASHC4	-8.54423	0.000165935	0.038883
ENST00000434425	RFC3	-5.2247	0.000169594	0.039553
ENST00000405192	ETV1	#NAME?	0.000170244	0.0396112
ENST00000456179	FUNDC2	#NAME?	0.000175219	0.0402427
ENST00000465484	AFF4	-5.53009	0.000175155	0.0402427
ENST00000485703	ISY1	-6.37357	0.0001754	0.0402427
ENST00000623148	ALG13	#NAME?	0.000177186	0.0404647
ENST00000557843	TCF12	#NAME?	0.000178132	0.0405869
ENST00000360807	RRBP1	#NAME?	0.00018278	0.0411718
ENST00000433881	PPP1R9A	#NAME?	0.000182479	0.0411718
ENST00000367804	SLC19A2	#NAME?	0.000184112	0.0413776
ENST00000409025	USP39	-4.92432	0.000194546	0.0432311
ENST00000556005	EFCAB11	#NAME?	0.000196304	0.0434267
ENST00000598325	PTOV1	#NAME?	0.000197017	0.0434871
ENST00000563663	SCAMP2	#NAME?	0.00019987	0.0439207
ENST00000374794	PARD3	#NAME?	0.000200676	0.0439484
ENST00000473997	CDK5RAP1	#NAME?	0.000200922	0.0439484
ENST00000377391	CBWD6	#NAME?	0.000203239	0.0441704
ENST00000600677	TRIP10	-5.89416	0.000204771	0.0444058
ENST00000607440	WDR18	#NAME?	0.000207973	0.0450013
ENST00000409800	MCFD2	-9.3251	0.000208649	0.0450491
ENST00000595641	MYO9B	-7.52553	0.000209335	0.0450987
ENST00000323944	STXBP6	#NAME?	0.000215313	0.0452326
ENST00000355972	ZMYND8	#NAME?	0.000213545	0.0452326
ENST00000395781	PEMT	#NAME?	0.000212503	0.0452326
ENST00000398888	USP19	#NAME?	0.00021396	0.0452326
ENST00000402284	PES1	#NAME?	0.000212454	0.0452326
ENST00000509016	ANXA5	#NAME?	0.00021583	0.0452326
ENST00000539190	POC1B	-4.82653	0.000215893	0.0452326
ENST00000616170	SH3GLB1	-6.47137	0.000212567	0.0452326
ENST00000627532	ZEB2	#NAME?	0.000215791	0.0452326
ENST00000394081	RARA	-6.47887	0.000216434	0.045248
ENST00000545495	DEDD	-4.69933	0.000217775	0.0454323
ENST00000492223	IAH1	#NAME?	0.000219745	0.0456039
ENST00000262854	HUWE1	-3.73248	0.000223181	0.0460741
ENST00000379632	BABAM2	-5.0741	0.000226319	0.0464311
ENST00000600990	ZBTB45	#NAME?	0.000231542	0.0474042
ENST00000497922	JMJD1C	-5.10086	0.000232885	0.0475035
ENST00000527446	RPS3	-5.331	0.000233468	0.0475035
ENST00000610520	EEF1A1	#NAME?	0.000239299	0.0482924
ENST00000507026	NDUFS4	#NAME?	0.00024838	0.0495187
ENST00000504687	LMNA	#NAME?	0.000251902	0.0499191
ENST00000456626	JOSD1	#NAME?	0.00025336	0.0501075
ENST00000430223	NIPAL2	#NAME?	0.00025744	0.0506258
ENST00000506783	PHF3	#NAME?	0.000261833	0.0512706
ENST00000462082	ATP1B3	#NAME?	0.000265679	0.0516668
ENST00000638071	EHMT1	#NAME?	0.000275786	0.0531605
ENST00000467648	UGP2	-6.55125	0.000280314	0.0537192
ENST00000447706	DDX59	#NAME?	0.000282009	0.0538427
ENST00000454502	TSEN2	#NAME?	0.00028995	0.0550326
ENST00000525875	AHNAK	-6.31814	0.000290879	0.0551032
ENST00000531755	NFRKB	#NAME?	0.000291682	0.0551497
ENST00000376137	ABI1	#NAME?	0.0002944	0.0555572
ENST00000588723	ZNF585A	#NAME?	0.000297695	0.0559655
ENST00000588462	BCAS3	#NAME?	0.00030475	0.0570748
ENST00000343523	DMD	#NAME?	0.000307454	0.0572562
ENST00000380692	MSL3	#NAME?	0.000308034	0.0572562
ENST00000435091	BAIAP2	#NAME?	0.000307803	0.0572562
ENST00000481823	PLS3	-6.84665	0.000307532	0.0572562
ENST00000584787	ZNF521	#NAME?	0.000310698	0.0572686
ENST00000612489	ALG9	#NAME?	0.000310101	0.0572686
ENST00000627388	TLE3	#NAME?	0.000310304	0.0572686
ENST00000414011	MRPL10	-5.57298	0.000312028	0.0573517
ENST00000473157	SLC2A4RG	#NAME?	0.000318489	0.0584306
ENST00000449135	PRRG1	#NAME?	0.000322942	0.0589303
ENST00000404141	PAXIP1	#NAME?	0.000325344	0.0591629
ENST00000445288	RSBN1L	#NAME?	0.00033129	0.0596719
ENST00000619546	ACACA	#NAME?	0.000332482	0.0597778
ENST00000483635	LYPLAL1	-5.02362	0.00033397	0.0598543
ENST00000539225	TJP2	#NAME?	0.000338154	0.0600894
ENST00000540292	NAV2	#NAME?	0.000338468	0.0600894
ENST00000626301	DDX3X	#NAME?	0.000340178	0.0602846
ENST00000611440	RASSF8	-3.31938	0.000342409	0.0605715
ENST00000380060	NHS	-3.59382	0.000344201	0.0606715
ENST00000259324	LRRC8A	#NAME?	0.000346798	0.0610204
ENST00000462484	EHMT1	#NAME?	0.00034854	0.0612091
ENST00000540166	DDB1	-8.20683	0.000350457	0.0612285
ENST00000605875	CCDC12	#NAME?	0.000355836	0.0620585
ENST00000327028	VIPAS39	#NAME?	0.000357803	0.0621822
ENST00000234091	ID2	#NAME?	0.000361646	0.0624221
ENST00000264441	PCYOX1	#NAME?	0.000361708	0.0624221
ENST00000378054	GMNN	#NAME?	0.000360761	0.0624221
ENST00000345714	SGK3	#NAME?	0.000369233	0.0633888
ENST00000389858	LGR4	-3.83531	0.000369228	0.0633888
ENST00000430969	TNRC18	#NAME?	0.00037335	0.0638658
ENST00000566397	RNPS1	-7.78983	0.000374147	0.0638658
ENST00000361236	TMEM123	-4.58224	0.000375777	0.0639571
ENST00000358361	GRIK2	#NAME?	0.000381879	0.064884
ENST00000558910	TPM1	-5.1944	0.000385652	0.0654127
ENST00000472398	TTC3	#NAME?	0.00038998	0.0656961
ENST00000607471	MED16	#NAME?	0.000389662	0.0656961
ENST00000611400	TEX264	#NAME?	0.000388971	0.0656961
ENST00000452865	MTX2	#NAME?	0.0003917	0.0658736
ENST00000505975	POLK	#NAME?	0.000392604	0.0659134
ENST00000415541	SIK3	-5.51836	0.000396573	0.0662425
ENST00000533133	MED17	#NAME?	0.000399258	0.0662931
ENST00000592704	SRP68	#NAME?	0.000397796	0.0662931
ENST00000573029	RSL1D1	#NAME?	0.000400723	0.066375
ENST00000283179	HNRNPU	#NAME?	0.000405065	0.0667588
ENST00000570571	PELP1	#NAME?	0.000406816	0.0668246
ENST00000617590	STK3	#NAME?	0.000413118	0.0676351
ENST00000248211	ZNF10	#NAME?	0.000419484	0.0677272
ENST00000393001	AMMECR1L	-5.01656	0.000422477	0.0677272
ENST00000425063	ZNF655	-7.42569	0.000419096	0.0677272
ENST00000428288	HIBADH	#NAME?	0.000415813	0.0677272
ENST00000448611	LMNA	-6.54571	0.000422436	0.0677272
ENST00000546571	CORO1C	-4.95589	0.000424639	0.0677272
ENST00000548753	COPZ1	-8.51109	0.000420253	0.0677272
ENST00000600796	KXD1	#NAME?	0.000416892	0.0677272
ENST00000482361	MED20	#NAME?	0.000425822	0.0678064
ENST00000440435	MED6	#NAME?	0.000428273	0.0680871
ENST00000446306	TRRAP	#NAME?	0.00043377	0.06874
ENST00000338110	ALDOA	#NAME?	0.000439526	0.0692568
ENST00000531636	EI24	-5.19981	0.000439833	0.0692568
ENST00000396593	CARHSP1	-4.97244	0.000441418	0.069396
ENST00000398846	SAC3D1	-4.20581	0.000445705	0.0699587
ENST00000553653	SLCO3A1	-3.50485	0.00044802	0.0700995
ENST00000518137	ENDOV	#NAME?	0.000449309	0.0701902
ENST00000497639	SIRT1	#NAME?	0.000450657	0.0702897
ENST00000407032	NUCB1	#NAME?	0.000455855	0.0707656
ENST00000356143	RNF14	-5.27806	0.000460029	0.0709276
ENST00000361054	WDR47	-7.37362	0.000459603	0.0709276
ENST00000414845	ALG3	#NAME?	0.000458863	0.0709276
ENST00000530604	RSF1	-4.28916	0.000460485	0.0709276
ENST00000344357	OLA1	#NAME?	0.000464551	0.0711108
ENST00000436445	RPS9	#NAME?	0.000464322	0.0711108
ENST00000444115	SHISA5	#NAME?	0.000474585	0.071855
ENST00000544477	RABEP2	#NAME?	0.000473069	0.071855
ENST00000607882	RABGEF1	#NAME?	0.000474058	0.071855
ENST00000361723	FAM111A	-5.01736	0.000476378	0.0719193
ENST00000614079	ARHGAP35	#NAME?	0.000484321	0.0727851
ENST00000544334	RPTOR	#NAME?	0.000485816	0.0728328
ENST00000553630	CALM1	#NAME?	0.000487828	0.072862
ENST00000343067	EPB41	-5.06128	0.000491447	0.0730786
ENST00000392953	ARHGEF4	-3.84199	0.00049522	0.073529
ENST00000482173	CHPF2	#NAME?	0.000497831	0.0738058
ENST00000329992	ATAT1	#NAME?	0.00050214	0.0741114
ENST00000526280	SMPD1	#NAME?	0.000509426	0.074963
ENST00000455236	Z83844.1	#NAME?	0.00051596	0.0753636
ENST00000268758	PIGS	#NAME?	0.000517761	0.0754041
ENST00000545689	COL4A6	#NAME?	0.000517001	0.0754041
ENST00000330452	PRKCD	-4.70487	0.000519787	0.0754768
ENST00000554156	AHSA1	-5.55322	0.00051919	0.0754768
ENST00000423538	SLC25A44	-6.20839	0.000525139	0.0760306
ENST00000432588	ACTB	#NAME?	0.000529891	0.0766065
ENST00000511076	FGFR4	#NAME?	0.000532973	0.0769395
ENST00000635305	FERMT2	#NAME?	0.000543253	0.0780816
ENST00000578663	CDK5RAP3	-5.9127	0.000545274	0.0782583
ENST00000546901	YLPM1	-4.55933	0.000547684	0.0784902
ENST00000348476	ARID4A	#NAME?	0.000549465	0.0785461
ENST00000543555	MSH2	#NAME?	0.000560068	0.0796876
ENST00000427718	FBXO21	#NAME?	0.000571384	0.0808324
ENST00000449699	NDUFS1	#NAME?	0.000570448	0.0808324
ENST00000469235	ARF1	#NAME?	0.000577894	0.0815448
ENST00000611843	ANXA8	#NAME?	0.000578069	0.0815448
ENST00000402361	PQLC3	#NAME?	0.000584306	0.0823072
ENST00000453344	ARSA	#NAME?	0.000585763	0.0823951
ENST00000462372	MOSPD3	#NAME?	0.000587302	0.0824942
ENST00000336648	HLCS	-5.23101	0.000596649	0.0828655
ENST00000375272	GAD1	#NAME?	0.000593105	0.0828655
ENST00000446480	LHX2	#NAME?	0.000595816	0.0828655
ENST00000522141	DCTN6	-3.91989	0.0005946	0.0828655
ENST00000535135	FKBP2	#NAME?	0.000593342	0.0828655
ENST00000471885	PDCD10	#NAME?	0.000601357	0.0832855
ENST00000545588	ZBED6	#NAME?	0.00060692	0.083821
ENST00000335698	ATP5C1	#NAME?	0.000607997	0.0838527
ENST00000357328	ZNF248	#NAME?	0.00061322	0.083997
ENST00000415374	PNPT1	#NAME?	0.000610534	0.083997
ENST00000478631	SCP2	-7.60457	0.000612127	0.083997
ENST00000498660	TUBA4A	#NAME?	0.00061281	0.083997
ENST00000452489	PTPA	#NAME?	0.000615979	0.0841031
ENST00000264229	KIAA1211	#NAME?	0.000625665	0.0850762
ENST00000522515	LSM1	-7.18854	0.000626332	0.0850762
ENST00000509430	GFM2	#NAME?	0.000628385	0.085238
ENST00000447280	SERPINE2	-8.17683	0.000642055	0.0864529
ENST00000536340	ZMYND8	-7.14973	0.000642587	0.0864529
ENST00000558469	CUX1	-4.71905	0.000641503	0.0864529
ENST00000461103	KMT5A	-4.26438	0.000644474	0.0865889
ENST00000367840	DCAF6	#NAME?	0.000648797	0.0869336
ENST00000393465	LRRC37A	#NAME?	0.000652112	0.0872594
ENST00000395557	CCDC112	#NAME?	0.00065497	0.0875235
ENST00000376806	HLA-A	-6.28196	0.000658269	0.0877272
ENST00000568530	PDPR	#NAME?	0.000660124	0.0878034
ENST00000437379	HDAC11	#NAME?	0.000666258	0.0879572
ENST00000456975	CCDC88A	#NAME?	0.000664106	0.0879572
ENST00000512635	PRRC1	#NAME?	0.00066549	0.0879572
ENST00000590217	PSMG2	-5.39676	0.000667124	0.0879572
ENST00000451682	ARPC1B	-5.65958	0.000671455	0.0882945
ENST00000541166	PWP1	#NAME?	0.000672834	0.0883584
ENST00000528882	TNKS1BP1	-4.58651	0.000676854	0.0885336
ENST00000538545	ACTN1	-3.8426	0.000676669	0.0885336
ENST00000352766	PRR5-ARHGAP8	#NAME?	0.000684394	0.0888462
ENST00000510890	C5orf30	-4.09476	0.000686442	0.0888462
ENST00000626539	STXBP1	#NAME?	0.000695822	0.0897093
ENST00000541240	KIFC3	-8.5356	0.000707481	0.0906217
ENST00000468093	RHOC	-4.6002	0.000711718	0.0908424
ENST00000473615	DSN1	#NAME?	0.00071244	0.0908424
ENST00000373652	FBXO36	-4.79155	0.000716455	0.0911807
ENST00000475323	ARHGEF39	#NAME?	0.000724182	0.0920456
ENST00000461234	ADAM15	#NAME?	0.000731183	0.0926875
ENST00000429703	R3HDM1	-5.0419	0.000761105	0.0959277
ENST00000504652	DCAF1	-8.26042	0.000763511	0.0960567
ENST00000374301	MTFR1L	#NAME?	0.000767348	0.0963093
ENST00000568954	PHLPP2	#NAME?	0.000767467	0.0963093
ENST00000569904	SCAMP2	#NAME?	0.000771493	0.0964477
ENST00000577261	KIAA0100	#NAME?	0.000771496	0.0964477
ENST00000380779	MID1	#NAME?	0.000773697	0.096479
ENST00000456845	TM2D2	-6.8429	0.000773618	0.096479
ENST00000427280	RPL37A	#NAME?	0.000783999	0.0975572
ENST00000335757	SLC44A2	-3.48244	0.000785977	0.0976408
ENST00000526792	RPS6KA1	#NAME?	0.000787819	0.0977469
ENST00000534239	KBTBD4	#NAME?	0.000797752	0.0986091
ENST00000613517	SLC4A1AP	#NAME?	0.000796777	0.0986091
ENST00000527659	EPB41L2	#NAME?	0.000800124	0.0987779
ENST00000296315	ARHGEF3	-7.01847	0.000802755	0.0988198
ENST00000460649	FADS1	-3.60078	0.000801843	0.0988198
ENST00000470195	HSD17B7	-5.74679	0.000803461	0.0988198
ENST00000513847	AR	#NAME?	0.00081073	0.0995898
ENST00000513112	YIPF5	#NAME?	0.000822415	0.10065
ENST00000396247	RDH13	#NAME?	0.000826208	0.100989
ENST00000461475	GLB1	-5.87982	0.000832618	0.101054
ENST00000503234	PLXNA1	-3.58718	0.000829465	0.101054
ENST00000512944	EXOC3	-3.08306	0.000833644	0.101054
ENST00000588704	HAUS1	#NAME?	0.000832085	0.101054
ENST00000496796	CWF19L1	#NAME?	0.000839456	0.101133
ENST00000528591	SOX13	#NAME?	0.000836258	0.101133
ENST00000536754	MRE11	#NAME?	0.000839654	0.101133
ENST00000639145	SCARB2	#NAME?	0.000839051	0.101133
ENST00000463675	SNU13	#NAME?	0.00084804	0.101771
ENST00000589998	ILF3	-4.1528	0.00084769	0.101771
ENST00000346128	TJP1	-3.98338	0.000855836	0.102087
ENST00000518716	PABPC1	-3.49559	0.000853365	0.102087
ENST00000407202	ZNF211	#NAME?	0.000863246	0.102477
ENST00000559271	RPUSD2	#NAME?	0.000862803	0.102477
ENST00000449617	SEC22C	#NAME?	0.000868633	0.102746
ENST00000456820	IST1	#NAME?	0.000878907	0.103368
ENST00000530245	TPT1	-5.82863	0.000879118	0.103368
ENST00000348495	SSBP4	-3.24446	0.000896455	0.104301
ENST00000395633	ATP5D	-4.75606	0.000896482	0.104301
ENST00000620535	NOP2	-2.63972	0.000898277	0.10438
ENST00000396871	ZNF200	#NAME?	0.00090337	0.104848
ENST00000564459	BBS2	-4.11252	0.000921574	0.106461
ENST00000612587	MYO15B	#NAME?	0.000923966	0.106613
ENST00000370243	BCAR3	-6.77816	0.000937548	0.107448
ENST00000418019	USP37	#NAME?	0.000937725	0.107448
ENST00000421552	KLC2	#NAME?	0.000935681	0.107448
ENST00000539062	MIPOL1	-5.80909	0.000940676	0.107552
ENST00000640593	PIGN	#NAME?	0.000947453	0.108062
ENST00000428746	RAI14	-10.0852	0.000953725	0.108342
ENST00000540028	PCSK7	#NAME?	0.000954914	0.108342
ENST00000392095	ERMARD	#NAME?	0.000960488	0.10839
ENST00000554806	DLST	#NAME?	0.000975401	0.109652
ENST00000378244	DEPDC4	#NAME?	0.000980289	0.109906
ENST00000297512	ASIC3	#NAME?	0.000983609	0.110028
ENST00000334075	ZNF197	-5.63478	0.000987683	0.11009
ENST00000617373	SLC16A3	#NAME?	0.00098818	0.11009
ENST00000506399	SPOP	#NAME?	0.000989904	0.11011
ENST00000520643	SPAG1	#NAME?	0.000992464	0.110175
ENST00000453664	USP19	#NAME?	0.00100205	0.110962
ENST00000409598	SH3D19	-3.51662	0.00101184	0.111671
ENST00000262975	ZMYND8	#NAME?	0.00102591	0.112345
ENST00000530994	PHLDB1	-5.62179	0.00102478	0.112345
ENST00000575801	NXN	#NAME?	0.0010239	0.112345
ENST00000599595	UBA52	#NAME?	0.00102815	0.112466
ENST00000405201	NCOR2	#NAME?	0.0010359	0.112691
ENST00000416215	PTPN6	-4.4943	0.00103373	0.112691
ENST00000565809	RPUSD1	#NAME?	0.00103551	0.112691
ENST00000546735	TROAP	#NAME?	0.0010457	0.113632
ENST00000398898	USP19	#NAME?	0.0010655	0.114671
ENST00000451802	ZNF571	#NAME?	0.00106569	0.114671
ENST00000580437	SECTM1	#NAME?	0.00106437	0.114671
ENST00000479388	KLC4	#NAME?	0.00106703	0.11469
ENST00000265148	CENPE	-3.82926	0.0010749	0.115285
ENST00000617198	DDX1	#NAME?	0.00107425	0.115285
ENST00000336034	DEDD2	-6.27649	0.00107774	0.115376
ENST00000543779	DMXL2	#NAME?	0.00107808	0.115376
ENST00000409970	GSDME	-4.1867	0.00108088	0.11555
ENST00000381831	GART	-10.0128	0.00108985	0.115882
ENST00000394353	GSN	-9.83196	0.00109949	0.116309
ENST00000187830	PVR	#NAME?	0.00110936	0.116703
ENST00000400246	DEPDC5	-6.60796	0.00111139	0.116791
ENST00000602479	UBE2E3	-6.44164	0.0011129	0.116826
ENST00000569403	BOP1	#NAME?	0.00112093	0.117296
ENST00000533830	MAPK15	-4.9102	0.00112962	0.117723
ENST00000538265	ETV4	-3.85564	0.00113548	0.118193
ENST00000483900	AHCTF1	-2.92872	0.00113795	0.118325
ENST00000324684	PRPSAP1	#NAME?	0.00114809	0.118846
ENST00000394086	RARA	#NAME?	0.00115137	0.118846
ENST00000410015	KYNU	#NAME?	0.00114684	0.118846
ENST00000469606	INTS7	-6.99708	0.00114935	0.118846
ENST00000379923	ACO1	-8.49231	0.00115966	0.119204
ENST00000519654	PTK2	#NAME?	0.00117751	0.120663
ENST00000595223	KHSRP	-3.58372	0.00118278	0.121077
ENST00000452328	JADE1	#NAME?	0.00119027	0.121467
ENST00000554371	YY1	-4.18637	0.00118972	0.121467
ENST00000329378	KIAA0825	-4.16538	0.00119862	0.121816
ENST00000409683	PTMA	-2.77345	0.0011985	0.121816
ENST00000473869	TARDBP	#NAME?	0.00119697	0.121816
ENST00000262318	CLCN7	#NAME?	0.00120555	0.121894
ENST00000521452	TMEM200B	-5.47823	0.00120253	0.121894
ENST00000639945	ST3GAL5	#NAME?	0.00120314	0.121894
ENST00000360790	RBBP8	#NAME?	0.00120956	0.121925
ENST00000496259	KRBA1	#NAME?	0.00120919	0.121925
ENST00000600537	SPHK2	#NAME?	0.0012154	0.12214
ENST00000376421	NRM	-4.26386	0.00121931	0.122367
ENST00000559588	IPO4	-5.98745	0.00125001	0.124983
ENST00000488737	ABCB1	#NAME?	0.00125489	0.125345
ENST00000416858	SLC25A19	-5.73155	0.0012634	0.126068
ENST00000405348	CAV1	#NAME?	0.00126535	0.126135
ENST00000580885	MED24	-4.23378	0.00126763	0.126234
ENST00000535338	ZNF782	#NAME?	0.00127659	0.126497
ENST00000395782	PEMT	#NAME?	0.00127818	0.126521
ENST00000457226	SMARCA2	#NAME?	0.00128908	0.127046
ENST00000512820	LIMCH1	#NAME?	0.00129248	0.127046
ENST00000394083	GAPVD1	-6.62869	0.00129797	0.127279
ENST00000440851	CENPT	#NAME?	0.00129962	0.127279
ENST00000350842	SULT1A1	#NAME?	0.00131151	0.127647
ENST00000428854	HAUS5	#NAME?	0.00130983	0.127647
ENST00000453873	KIAA1841	-3.32511	0.00131146	0.127647
ENST00000617231	RAVER1	-5.44457	0.00130843	0.127647
ENST00000556560	ADCK1	#NAME?	0.00134541	0.130306
ENST00000627286	ZMYND11	#NAME?	0.00135857	0.131323
ENST00000620164	DAXX	#NAME?	0.00136107	0.131436
ENST00000379378	E2F4	-2.80717	0.0013625	0.131446
ENST00000409038	RPL31	-6.31704	0.0013682	0.131509
ENST00000429429	SLBP	-4.76972	0.0013675	0.131509
ENST00000439616	OGDH	-4.54559	0.00136847	0.131509
ENST00000557487	SHMT2	#NAME?	0.00137144	0.131666
ENST00000483497	NUP214	-7.14877	0.00137906	0.131902
ENST00000556760	RTRAF	#NAME?	0.00137923	0.131902
ENST00000504734	CANX	-3.47672	0.001384	0.132103
ENST00000370161	AGL	#NAME?	0.00138811	0.132357
ENST00000376809	HLA-A	-4.39391	0.00138934	0.132357
ENST00000504642	TNFAIP8	#NAME?	0.00140669	0.133495
ENST00000359883	AK3	#NAME?	0.00140856	0.133545
ENST00000373292	HDLBP	#NAME?	0.00141014	0.133566
ENST00000478730	ORAI2	#NAME?	0.00141795	0.134112
ENST00000510533	NEK1	-5.7411	0.00142013	0.134112
ENST00000415922	ZNF322	#NAME?	0.0014292	0.134275
ENST00000521098	CDCA2	#NAME?	0.00142857	0.134275
ENST00000577952	TIMM21	-3.91427	0.00143136	0.13429
ENST00000635671	EFEMP1	-4.885	0.00143361	0.134374
ENST00000306729	ASPSCR1	-4.4365	0.00144317	0.134886
ENST00000418800	DDR1	-8.55596	0.00145319	0.135438
ENST00000446440	CAMKK2	#NAME?	0.00147577	0.136386
ENST00000327471	BTBD6	#NAME?	0.00148047	0.136387
ENST00000602393	TUG1	#NAME?	0.00148706	0.136387
ENST00000346248	CHST15	#NAME?	0.00149175	0.136586
ENST00000577157	LCMT1	-3.34197	0.0014941	0.136675
ENST00000484745	RNF220	-5.86773	0.00149642	0.13668
ENST00000540990	CACNB3	#NAME?	0.00149692	0.13668
ENST00000591897	UBALD1	-5.51239	0.00150943	0.137441
ENST00000414982	PNPLA6	#NAME?	0.00151906	0.137938
ENST00000437606	ASAP3	#NAME?	0.00152206	0.138083
ENST00000440813	TSSC4	-4.93846	0.00153078	0.138583
ENST00000584494	AMZ2	#NAME?	0.00153492	0.138741
ENST00000426877	TRAPPC5	#NAME?	0.0015424	0.13929
ENST00000628866	MARS	#NAME?	0.00154598	0.139485
ENST00000556961	FBLN5	-3.92827	0.00156881	0.141031
ENST00000586708	SPC24	#NAME?	0.00160041	0.14322
ENST00000315050	TNIP1	#NAME?	0.00161569	0.144457
ENST00000379868	DDX58	-6.07506	0.00162194	0.144547
ENST00000520753	CARD8	-4.92576	0.00162254	0.144547
ENST00000550997	SPATS2	#NAME?	0.00161907	0.144547
ENST00000575288	PITPNA	#NAME?	0.00162508	0.144642
ENST00000471844	ARNT	-7.96458	0.00162787	0.144761
ENST00000418109	LAMB2	-3.83796	0.00163351	0.144784
ENST00000523338	TNIP1	-5.6474	0.00163153	0.144784
ENST00000526913	KNL1	#NAME?	0.00162989	0.144784
ENST00000368824	TDRKH	-4.502	0.00163608	0.144839
ENST00000602911	PSMD8	-5.27535	0.00164047	0.145098
ENST00000399295	SMIM11A	#NAME?	0.00166045	0.146013
ENST00000573186	NEURL4	#NAME?	0.00165858	0.146013
ENST00000437822	TAF6	-6.91775	0.00166397	0.146131
ENST00000527348	BANF1	-5.76552	0.00167763	0.147069
ENST00000530927	GMDS	#NAME?	0.00168018	0.147162
ENST00000539798	KLHL35	-3.10352	0.00168361	0.147224
ENST00000545805	SLC25A14	#NAME?	0.0017112	0.148983
ENST00000440469	FBXO45	-4.71232	0.00172247	0.149542
ENST00000282943	ADGRA3	-6.84441	0.00172485	0.149617
ENST00000572430	RNF167	#NAME?	0.00173475	0.149963
ENST00000600377	SUGP2	#NAME?	0.0017349	0.149963
ENST00000618606	TARDBP	-2.89842	0.00173839	0.150133
ENST00000503865	SEMA6A	#NAME?	0.00174218	0.150329
ENST00000375779	CLIC1	#NAME?	0.00175828	0.150797
ENST00000636461	AC104452.1	#NAME?	0.00176284	0.150843
ENST00000496046	MAP2K3	#NAME?	0.00176823	0.150995
ENST00000228264	DDX11	#NAME?	0.00177304	0.151276
ENST00000489426	SRPK3	-3.68122	0.00177742	0.151389
ENST00000437008	AC132008.2	#NAME?	0.00179182	0.151665
ENST00000458258	PTBP3	-4.76728	0.00178665	0.151665
ENST00000628403	SLC12A2	#NAME?	0.00180333	0.152283
ENST00000454824	NCL	-4.49698	0.0018091	0.152592
ENST00000400463	KIF17	#NAME?	0.00181499	0.152617
ENST00000416425	LRRFIP2	#NAME?	0.00183626	0.154088
ENST00000569949	FA2H	#NAME?	0.00183642	0.154088
ENST00000636018	QARS	#NAME?	0.00184127	0.154302
ENST00000470290	PRRG1	-3.99812	0.00185463	0.155023
ENST00000558067	ZNF280D	-7.06838	0.00186133	0.155212
ENST00000613571	AOC3	#NAME?	0.00186155	0.155212
ENST00000243562	LTBP4	#NAME?	0.00186576	0.155301
ENST00000441156	GNAI2	#NAME?	0.00187015	0.155535
ENST00000389093	PKM	-3.1226	0.00188706	0.15631
ENST00000409068	AAK1	#NAME?	0.00188737	0.15631
ENST00000551568	CPM	-3.08719	0.00188427	0.15631
ENST00000599700	SLC27A5	#NAME?	0.0018827	0.15631
ENST00000638516	CR769775.4	#NAME?	0.00188925	0.156335
ENST00000629399	MDN1	-8.25307	0.00190207	0.157002
ENST00000391909	FKRP	-5.09676	0.0019095	0.157303
ENST00000396175	TRAK1	-4.24526	0.0019185	0.157568
ENST00000544428	ALG1	#NAME?	0.0019231	0.157685
ENST00000637296	PIGA	#NAME?	0.00192713	0.157884
ENST00000533262	PDHX	#NAME?	0.00193206	0.158157
ENST00000357977	NFIA	#NAME?	0.00194646	0.15881
ENST00000491308	MSTO1	#NAME?	0.00195087	0.15888
ENST00000508190	HOXC9	-4.31808	0.00195214	0.15888
ENST00000568965	KDM8	#NAME?	0.00195432	0.158927
ENST00000474635	SNRPC	-3.1432	0.00196364	0.159422
ENST00000458516	TRIM39	-4.05567	0.00197171	0.159738
ENST00000488261	SCART1	-3.85204	0.00197862	0.160113
ENST00000621592	MYC	-4.39819	0.00198307	0.160342
ENST00000394177	ZNF394	#NAME?	0.00198868	0.160648
ENST00000531600	NUP214	-2.83511	0.00199678	0.161055
ENST00000369109	APH1A	-2.86218	0.00200858	0.161743
ENST00000351960	NUMA1	#NAME?	0.00201036	0.161755
ENST00000342607	TMEM120B	#NAME?	0.00203307	0.162919
ENST00000511048	CXXC5	-2.9837	0.00204188	0.16336
ENST00000567987	INO80E	#NAME?	0.00205322	0.163738
ENST00000358966	GGPS1	#NAME?	0.00205813	0.163865
ENST00000529978	KIAA1456	#NAME?	0.00205811	0.163865
ENST00000358835	REV3L	#NAME?	0.00207034	0.164555
ENST00000328085	NPIPA1	#NAME?	0.00207493	0.164672
ENST00000504005	WWC2	#NAME?	0.00207885	0.164719
ENST00000617601	NHS	#NAME?	0.00207831	0.164719
ENST00000372300	AIF1L	#NAME?	0.00209917	0.16593
ENST00000419497	GTPBP2	-4.09015	0.00211146	0.166283
ENST00000262735	PPARA	-3.64494	0.00211513	0.166349
ENST00000367765	KIFAP3	#NAME?	0.00211628	0.166349
ENST00000634499	NRXN3	#NAME?	0.00211792	0.166349
ENST00000431632	CSNK1E	#NAME?	0.00212433	0.166587
ENST00000613205	NUMA1	#NAME?	0.00212417	0.166587
ENST00000448933	44082	-8.07881	0.00212622	0.166603
ENST00000500945	ATG12	#NAME?	0.00213389	0.167072
ENST00000356253	CACNA2D1	-3.64498	0.00214416	0.167479
ENST00000547837	SPRYD3	-3.16504	0.00215288	0.167762
ENST00000376970	MYH14	#NAME?	0.00215473	0.167774
ENST00000395066	CLK3	-2.77348	0.00215777	0.167878
ENST00000616406	TSPAN14	#NAME?	0.00216341	0.168154
ENST00000477358	PGAP2	-6.16328	0.00216644	0.168156
ENST00000422508	CD109	#NAME?	0.00217108	0.168178
ENST00000595796	SLC38A5	#NAME?	0.00217183	0.168178
ENST00000503782	MXD3	-3.2766	0.0021868	0.169205
ENST00000360332	MAPK8	#NAME?	0.00219488	0.169698
ENST00000366759	SNAP47	-3.15674	0.00220125	0.169792
ENST00000374899	TAP2	-4.41487	0.00219851	0.169792
ENST00000400721	ARHGDIA	-4.5112	0.00222813	0.171728
ENST00000504376	CDH12	-2.85645	0.00223262	0.171809
ENST00000620761	ACD	-5.26547	0.00223787	0.171945
ENST00000506734	SMN2	-4.366	0.00224255	0.172171
ENST00000372164	TSPAN14	#NAME?	0.00224802	0.172457
ENST00000311089	DNAL1	#NAME?	0.00225693	0.172873
ENST00000489171	RASSF4	#NAME?	0.00226451	0.173116
ENST00000397997	FRS2	-8.71657	0.0022733	0.173276
ENST00000543988	OTUB1	#NAME?	0.00228887	0.174239
ENST00000274599	ZNF300	-3.01318	0.00229323	0.174369
ENST00000393312	ZNF800	#NAME?	0.00229885	0.174369
ENST00000539477	MLH1	#NAME?	0.00229938	0.174369
ENST00000560978	NDUFAF1	#NAME?	0.00230264	0.174482
ENST00000556483	NGDN	#NAME?	0.00232186	0.175267
ENST00000554215	DCAF5	-8.76171	0.00234023	0.17625
ENST00000602404	NDUFA6	-5.19827	0.00233963	0.17625
ENST00000568454	TSC2	#NAME?	0.00234357	0.176367
ENST00000354613	MLXIPL	#NAME?	0.00235359	0.176986
ENST00000344785	RBM38	-6.19027	0.00236484	0.177341
ENST00000565368	CIAPIN1	#NAME?	0.00236462	0.177341
ENST00000463128	KRT17	-6.06452	0.00238871	0.178812
ENST00000530742	CLINT1	#NAME?	0.00239582	0.179201
ENST00000629643	ADARB1	-5.05352	0.00239753	0.179201
ENST00000541944	PHKA1	#NAME?	0.00240563	0.17967
ENST00000405454	FAM102B	#NAME?	0.00242091	0.180538
ENST00000467616	SON	#NAME?	0.00243739	0.181221
ENST00000322635	CAMK2G	#NAME?	0.00246449	0.182219
ENST00000455396	CRAT	#NAME?	0.00246532	0.182219
ENST00000478263	FRMD4B	-5.85162	0.00246556	0.182219
ENST00000508854	SH3D21	#NAME?	0.00246333	0.182219
ENST00000564910	RAB11A	-6.42543	0.00246087	0.182219
ENST00000638410	ME2	#NAME?	0.0024828	0.183023
ENST00000640245	FGF7P3	#NAME?	0.00249239	0.183107
ENST00000263640	ACVR1	-7.0461	0.00250168	0.183381
ENST00000602686	MAP2K4	#NAME?	0.00251501	0.183813
ENST00000376569	DDR1	-5.99762	0.0025196	0.184013
ENST00000556028	EIF2B2	#NAME?	0.00252271	0.184104
ENST00000614549	SMAP2	#NAME?	0.00253863	0.185018
ENST00000261947	RNF130	#NAME?	0.00254977	0.185667
ENST00000380003	C9orf72	-4.95734	0.00256562	0.186684
ENST00000432763	SUPT5H	-3.6179	0.00256826	0.186739
ENST00000465089	PBX1	-3.60513	0.00258088	0.187104
ENST00000486211	XRN1	#NAME?	0.00258463	0.187104
ENST00000487070	KANSL3	-7.85853	0.00260184	0.187937
ENST00000438650	GSKIP	-3.51687	0.00260748	0.18807
ENST00000413259	MPP1	-5.99673	0.00261899	0.188624
ENST00000563637	RHOT2	#NAME?	0.00261892	0.188624
ENST00000371656	TMEM189	-5.07375	0.0026672	0.191383
ENST00000392064	RABGAP1L	#NAME?	0.00266827	0.191383
ENST00000431352	SEC13	#NAME?	0.00268275	0.192098
ENST00000542564	FANCM	#NAME?	0.00269003	0.19234
ENST00000484121	RPS9	-3.68794	0.00269307	0.192418
ENST00000538906	ZNF668	-4.03048	0.00270231	0.192865
ENST00000473702	TIPARP	-6.5124	0.0027057	0.192903
ENST00000436685	RHOC	-5.95082	0.00271836	0.193583
ENST00000593532	NR1H2	-3.38147	0.00271916	0.193583
ENST00000583744	ASPSCR1	-3.66323	0.00273872	0.194555
ENST00000419755	AP002748.4	#NAME?	0.0027547	0.19506
ENST00000570000	CIAPIN1	#NAME?	0.00275519	0.19506
ENST00000616825	ATXN2	#NAME?	0.00275461	0.19506
ENST00000512339	FAM13A	-5.23663	0.00276237	0.195114
ENST00000466153	TPP2	-6.81838	0.00277868	0.19518
ENST00000484178	SSBP1	#NAME?	0.00276809	0.19518
ENST00000507105	FAT1	#NAME?	0.00278081	0.19518
ENST00000520638	RNF145	-7.33524	0.00277978	0.19518
ENST00000598925	RPL37A	#NAME?	0.00278107	0.19518
ENST00000574755	VPS33B	#NAME?	0.00279146	0.195322
ENST00000594907	HNRNPM	#NAME?	0.00279103	0.195322
ENST00000473996	PLXNB1	-3.87405	0.00280457	0.195856
ENST00000557904	ANXA2	#NAME?	0.00280337	0.195856
ENST00000379151	GPALPP1	-2.87663	0.0028252	0.196327
ENST00000396087	NAV2	#NAME?	0.0028193	0.196327
ENST00000561851	UBE2Q2	-5.99622	0.00281974	0.196327
ENST00000591783	ALG1	#NAME?	0.00282148	0.196327
ENST00000583641	GPS1	#NAME?	0.00286468	0.198095
ENST00000513135	TNFRSF25	-4.06771	0.00287432	0.198624
ENST00000559724	BLM	-5.84819	0.00287678	0.198654
ENST00000421462	PKP4	-3.54907	0.00288857	0.19933
ENST00000338450	ING1	-6.05809	0.00292508	0.20024
ENST00000438331	ANXA11	-3.87901	0.00292465	0.20024
ENST00000503303	CANX	-4.43083	0.0029269	0.20024
ENST00000610984	PLXNB2	-5.48728	0.00292221	0.20024
ENST00000638360	SLC37A4	#NAME?	0.00291558	0.20024
ENST00000460462	RAP2C	#NAME?	0.00294319	0.200305
ENST00000579724	AMZ2	#NAME?	0.00295863	0.200801
ENST00000382538	TSC2	#NAME?	0.00296296	0.200819
ENST00000508549	HSPA4L	#NAME?	0.00296295	0.200819
ENST00000355155	VPS13B	#NAME?	0.00298148	0.20166
ENST00000475208	TMEM54	-3.83543	0.00298999	0.201959
ENST00000417724	HLA-DPA1	#NAME?	0.002993	0.202024
ENST00000425046	SETMAR	#NAME?	0.0029959	0.202082
ENST00000347034	CAMKK2	#NAME?	0.00300397	0.202488
ENST00000622892	PSME3	-7.06795	0.00301322	0.202836
ENST00000540781	RAP1B	-6.02949	0.00302404	0.203287
ENST00000359139	PPP6R2	#NAME?	0.00302964	0.203392
ENST00000475134	TBC1D23	#NAME?	0.00302971	0.203392
ENST00000319432	CCDC93	#NAME?	0.0030374	0.203738
ENST00000475184	ITGB1	-6.43709	0.00304063	0.203738
ENST00000338148	MRPL30	-4.73351	0.00308732	0.206001
ENST00000375305	FANCC	#NAME?	0.00310945	0.207049
ENST00000479054	NISCH	#NAME?	0.0031109	0.207049
ENST00000550779	ZNF385A	#NAME?	0.00313903	0.207768
ENST00000378755	ATAD3A	#NAME?	0.00314388	0.207825
ENST00000513978	GRAMD2B	#NAME?	0.00314408	0.207825
ENST00000532853	SLC27A3	#NAME?	0.00315415	0.208073
ENST00000265094	FBXW11	-7.84353	0.00316404	0.208569
ENST00000430974	EYA4	#NAME?	0.00319445	0.209864
ENST00000535270	POLE	#NAME?	0.00319482	0.209864
ENST00000625349	LUC7L3	-4.29542	0.00319616	0.209864
ENST00000382079	C1QTNF3-AMACR	#NAME?	0.00320046	0.210007
ENST00000392552	GPR155	#NAME?	0.00320486	0.210156
ENST00000577412	NBPF15	-7.09509	0.00323456	0.211238
ENST00000456849	PAPSS2	#NAME?	0.003256	0.211685
ENST00000638131	PIGA	#NAME?	0.00325584	0.211685
ENST00000319027	ATAT1	#NAME?	0.00326533	0.212152
ENST00000394066	KLC2	#NAME?	0.00327308	0.212377
ENST00000638338	SLC35A3	#NAME?	0.00327306	0.212377
ENST00000261207	PPP1R12A	-7.20428	0.00330192	0.213547
ENST00000522156	RPL30	#NAME?	0.00331431	0.214209
ENST00000431010	HRH1	#NAME?	0.00332222	0.214579
ENST00000346322	MYLK	#NAME?	0.00334888	0.215597
ENST00000271877	UBAP2L	-2.52591	0.00336221	0.216174
ENST00000518083	LOXL2	#NAME?	0.0033649	0.216206
ENST00000449611	CD99	#NAME?	0.00337212	0.216249
ENST00000587096	TMEM161A	#NAME?	0.00338335	0.216688
ENST00000563350	ITFG1	#NAME?	0.00340564	0.217321
ENST00000576106	TRAP1	#NAME?	0.00340316	0.217321
ENST00000429635	AMIGO2	#NAME?	0.00342839	0.2183
ENST00000536635	CD22	#NAME?	0.00344053	0.218932
ENST00000468455	ZNF692	#NAME?	0.00344673	0.219044
ENST00000524140	NWD1	#NAME?	0.00344943	0.219069
ENST00000355143	MTFP1	-5.10645	0.00346506	0.219646
ENST00000445220	SHANK3	#NAME?	0.00346508	0.219646
ENST00000572412	ANKFY1	#NAME?	0.00346956	0.219789
ENST00000590954	TXNL1	#NAME?	0.00347621	0.220069
ENST00000419671	COL12A1	#NAME?	0.00348475	0.220295
ENST00000551109	ZNF385A	-6.55206	0.00349314	0.220295
ENST00000562334	CDIP1	#NAME?	0.00348949	0.220295
ENST00000580685	ARHGDIA	-5.63735	0.0034913	0.220295
ENST00000602897	PPFIA3	#NAME?	0.00348399	0.220295
ENST00000541076	MPHOSPH9	#NAME?	0.00350514	0.220489
ENST00000614640	MSRB3	#NAME?	0.00349977	0.220489
ENST00000632685	DCUN1D1	-4.49207	0.00351228	0.220491
ENST00000586329	EPS8L1	-4.05684	0.00351912	0.220667
ENST00000336708	TRIM16	#NAME?	0.00355431	0.222078
ENST00000349693	POP1	#NAME?	0.00355403	0.222078
ENST00000367767	KIFAP3	#NAME?	0.0035587	0.222078
ENST00000434686	GNB1	-2.57308	0.00355714	0.222078
ENST00000484489	GBA	#NAME?	0.00355959	0.222078
ENST00000401950	MTMR3	-2.64607	0.00356424	0.222228
ENST00000520845	INTS8	#NAME?	0.00357638	0.222704
ENST00000525755	ALG8	#NAME?	0.00359393	0.223375
ENST00000456596	SORBS2	#NAME?	0.00360701	0.223514
ENST00000519011	FZD6	#NAME?	0.00360813	0.223514
ENST00000554089	C14orf2	-4.2082	0.00361458	0.223674
ENST00000547393	LTA4H	-3.82953	0.00363205	0.224475
ENST00000469499	ERRFI1	#NAME?	0.00364076	0.224732
ENST00000536442	CCDC91	-5.58502	0.00364782	0.224864
ENST00000639418	SPIN3	#NAME?	0.00364973	0.224864
ENST00000528311	SCP2	-5.92985	0.0036543	0.224866
ENST00000468800	CDK11A	-3.51779	0.00365803	0.224955
ENST00000454852	TRAF4	#NAME?	0.00368279	0.225636
ENST00000541584	NUMA1	-4.68496	0.00367831	0.225636
ENST00000640075	UGP2	#NAME?	0.00368189	0.225636
ENST00000424703	FSTL1	#NAME?	0.00370414	0.226534
ENST00000542139	RAD9A	#NAME?	0.00370923	0.226554
ENST00000422991	COL7A1	#NAME?	0.00372289	0.227108
ENST00000379863	NRBP1	#NAME?	0.00375009	0.227712
ENST00000465137	MSTO1	#NAME?	0.00374126	0.227712
ENST00000550261	PPP1CC	#NAME?	0.00374604	0.227712
ENST00000564115	COQ9	#NAME?	0.00374994	0.227712
ENST00000627049	FARP1	-3.67973	0.00375122	0.227712
ENST00000374496	CUTA	#NAME?	0.00375923	0.227919
ENST00000347662	TRAF3	#NAME?	0.00377937	0.228999
ENST00000612692	DDHD1	#NAME?	0.00379233	0.229363
ENST00000428214	PEX1	#NAME?	0.00382406	0.230718
ENST00000430811	NAP1L4	-2.38585	0.00383022	0.230948
ENST00000424659	STAMBP	#NAME?	0.00383991	0.230969
ENST00000473377	CGN	-4.45015	0.00383674	0.230969
ENST00000541875	ALG10	#NAME?	0.00383383	0.230969
ENST00000490477	EAF2	#NAME?	0.00385674	0.231419
ENST00000419610	RBM6	#NAME?	0.00385948	0.231442
ENST00000561656	STOML1	#NAME?	0.00388596	0.232607
ENST00000371552	EXOC6	#NAME?	0.00393237	0.233969
ENST00000448044	ST6GAL1	#NAME?	0.00392708	0.233969
ENST00000486694	NECTIN4	#NAME?	0.00393129	0.233969
ENST00000569956	CDIPT	#NAME?	0.00393097	0.233969
ENST00000511481	SEC24D	-3.05127	0.00395132	0.234532
ENST00000373844	CNTRL	#NAME?	0.0039655	0.235063
ENST00000610980	IBTK	#NAME?	0.00396741	0.235063
ENST00000223865	TBC1D13	#NAME?	0.00397864	0.235447
ENST00000444179	SHC1	-2.95027	0.00398398	0.235622
ENST00000462286	STAT3	-5.3052	0.00403448	0.237584
ENST00000512289	MAEA	-6.58584	0.00403637	0.237584
ENST00000406259	ARVCF	#NAME?	0.0040594	0.238169
ENST00000551590	TCTN1	-5.28712	0.00405987	0.238169
ENST00000620557	EBAG9	#NAME?	0.00405941	0.238169
ENST00000361906	TMEM184B	-2.5866	0.00406537	0.238276
ENST00000368877	AMD1	#NAME?	0.00407448	0.238341
ENST00000479452	EXD3	#NAME?	0.00410028	0.238787
ENST00000464750	U2AF1	#NAME?	0.00412794	0.239411
ENST00000376091	CLCN5	-3.38738	0.0041322	0.239518
ENST00000610724	TBL2	#NAME?	0.00415045	0.240293
ENST00000511937	SPATA20	#NAME?	0.00415349	0.240329
ENST00000563081	UBL7	#NAME?	0.00416758	0.240721
ENST00000521272	ZNF706	#NAME?	0.00417776	0.240739
ENST00000527347	ST5	#NAME?	0.00417633	0.240739
ENST00000342795	CFLAR	#NAME?	0.00419582	0.241087
ENST00000409894	POLR1B	#NAME?	0.00418945	0.241087
ENST00000358965	NUMA1	-7.13182	0.0042064	0.241413
ENST00000368432	FLAD1	-3.19615	0.00420486	0.241413
ENST00000375066	TBC1D2	#NAME?	0.00425135	0.242497
ENST00000404121	NCOR2	-3.28266	0.00424822	0.242497
ENST00000484291	DUSP12	#NAME?	0.00425592	0.242497
ENST00000525028	PIDD1	#NAME?	0.00425962	0.242497
ENST00000551054	TEDC1	#NAME?	0.00425853	0.242497
ENST00000611820	KDM6A	-4.29761	0.00425536	0.242497
ENST00000414082	TP53INP2	#NAME?	0.00427509	0.242818
ENST00000420015	PARN	#NAME?	0.00427504	0.242818
ENST00000442977	OXR1	#NAME?	0.0042749	0.242818
ENST00000543926	ZNF236	-3.59688	0.00427127	0.242818
ENST00000493884	IFI16	-5.63758	0.00431169	0.244476
ENST00000453038	CNPPD1	#NAME?	0.00433783	0.245399
ENST00000358043	OXA1L	-5.65454	0.00435271	0.245675
ENST00000370276	CCDC18	-3.73454	0.00435238	0.245675
ENST00000399510	DLG4	-4.66453	0.00435181	0.245675
ENST00000432087	HJURP	-7.89208	0.00436449	0.24577
ENST00000361830	STX16	-3.66105	0.00437264	0.245818
ENST00000617204	MAP7	-2.91261	0.00437212	0.245818
ENST00000494490	POLR2M	#NAME?	0.00438625	0.246442
ENST00000355280	MINK1	-3.21054	0.0044147	0.24759
ENST00000563566	ARPP19	#NAME?	0.00441668	0.24759
ENST00000577427	SCO1	#NAME?	0.00441532	0.24759
ENST00000397377	C14orf93	-4.90487	0.00444863	0.248816
ENST00000428931	UBAP2L	-2.39887	0.00444747	0.248816
ENST00000482889	CLCC1	#NAME?	0.00444622	0.248816
ENST00000338302	PEAR1	-3.59052	0.00447576	0.24991
ENST00000582193	RPL19	#NAME?	0.00449632	0.250774
ENST00000482343	MTMR11	-3.88816	0.00450249	0.250835
ENST00000443917	ZNF304	#NAME?	0.00450644	0.250914
ENST00000560763	EIF5	-3.32438	0.00451584	0.251296
ENST00000426464	DHRS13	#NAME?	0.00453511	0.251797
ENST00000492211	ARHGAP19	#NAME?	0.00453358	0.251797
ENST00000590513	AC067852.2	-5.36164	0.00453038	0.251797
ENST00000525192	PEX16	#NAME?	0.00455048	0.251948
ENST00000376437	DHX16	-4.68575	0.0045615	0.252135
ENST00000549940	GNPTAB	#NAME?	0.00456106	0.252135
ENST00000530537	DIS3L	#NAME?	0.00458142	0.252779
ENST00000637001	FTO	#NAME?	0.00458339	0.252779
ENST00000590540	PIN1	-3.85345	0.00459838	0.253366
ENST00000380962	LCMT1	#NAME?	0.00461455	0.253542
ENST00000456097	EPB41L2	-4.46835	0.00461872	0.253596
ENST00000461436	MBNL1	-4.99491	0.00464152	0.254707
ENST00000483790	FLVCR1	#NAME?	0.00465311	0.255116
ENST00000535233	C1R	#NAME?	0.00466004	0.255298
ENST00000216367	POLE2	#NAME?	0.00469205	0.255318
ENST00000374497	GALE	-5.38091	0.00467649	0.255318
ENST00000404739	NT5C2	-4.81356	0.00469108	0.255318
ENST00000427072	AP2M1	#NAME?	0.00469655	0.255318
ENST00000449570	OGG1	-5.62336	0.00468993	0.255318
ENST00000474584	RPGR	#NAME?	0.00468479	0.255318
ENST00000504381	ATP2C1	#NAME?	0.00469053	0.255318
ENST00000529513	AP002495.1	#NAME?	0.00468938	0.255318
ENST00000534700	PDXDC2P	#NAME?	0.00468552	0.255318
ENST00000619199	ATP13A3	-4.05726	0.00466528	0.255318
ENST00000464850	ZFP1	#NAME?	0.00473169	0.256523
ENST00000641587	PHGDH	-4.73383	0.00473131	0.256523
ENST00000370318	CGAS	#NAME?	0.00476469	0.256903
ENST00000397442	CPNE1	-3.99492	0.00475209	0.256903
ENST00000439158	ZSCAN31	-3.07704	0.00475814	0.256903
ENST00000474289	ECHDC1	-6.42878	0.00475596	0.256903
ENST00000615422	NHS	#NAME?	0.00474515	0.256903
ENST00000639531	KANSL1	-4.51347	0.00476445	0.256903
ENST00000367995	ADAMTS4	#NAME?	0.00478155	0.257392
ENST00000548108	TFCP2	#NAME?	0.00480094	0.258154
ENST00000427167	SEMA3C	#NAME?	0.00481427	0.25873
ENST00000370225	ABCA4	#NAME?	0.00486924	0.25904
ENST00000373537	BLCAP	-2.60192	0.00483234	0.25904
ENST00000392288	ZNF493	-3.1333	0.00484249	0.25904
ENST00000412850	IP6K2	#NAME?	0.00485181	0.25904
ENST00000414185	NFYC	#NAME?	0.00486981	0.25904
ENST00000425406	DMTF1	-4.67901	0.00483865	0.25904
ENST00000436280	GPN1	#NAME?	0.00485285	0.25904
ENST00000503631	IBTK	#NAME?	0.00485156	0.25904
ENST00000526443	PSMA1	-2.83411	0.00487306	0.259074
ENST00000441357	AURKA	-5.28609	0.00488332	0.259341
ENST00000522208	RNF130	#NAME?	0.00490236	0.260212
ENST00000457284	PIGX	-3.8649	0.00492699	0.260959
ENST00000470743	SDHC	#NAME?	0.00493894	0.261032
ENST00000524981	CFAP54	#NAME?	0.00493837	0.261032
ENST00000570076	PMM2	#NAME?	0.00493501	0.261032
ENST00000468133	MAPK14	#NAME?	0.00495301	0.261468
ENST00000551468	DDX23	#NAME?	0.00495776	0.261468
ENST00000634364	FGGY	#NAME?	0.00495525	0.261468
ENST00000347635	NUP50	-2.21101	0.0049886	0.261907
ENST00000464789	SUPT7L	#NAME?	0.00499431	0.261907
ENST00000528492	NDUFS8	#NAME?	0.00497496	0.261907
ENST00000537971	TSPAN9	#NAME?	0.00499465	0.261907
ENST00000543756	DDX11	#NAME?	0.00499387	0.261907
ENST00000567683	FA2H	#NAME?	0.00499414	0.261907
ENST00000526476	HIF1AN	#NAME?	0.0050191	0.262602
ENST00000531752	ADAMTS8	#NAME?	0.00503258	0.26303
ENST00000358548	TPD52L2	#NAME?	0.00504687	0.26318
ENST00000451513	ATG7	-3.46899	0.00504602	0.26318
ENST00000469251	RERE	#NAME?	0.00505304	0.26318
ENST00000505104	SLC2A9	#NAME?	0.00505356	0.26318
ENST00000340958	CLDN4	-3.40653	0.00507453	0.263827
ENST00000375398	SVIL	#NAME?	0.00510357	0.26492
ENST00000310778	HAP1	#NAME?	0.00510838	0.26503
ENST00000361778	PIGO	-4.28734	0.0051363	0.26606
ENST00000521468	FAM83A	-4.88349	0.00514488	0.266277
ENST00000600689	UPF1	-3.19645	0.00514856	0.266277
ENST00000395810	RASGEF1A	#NAME?	0.00515841	0.266507
ENST00000398653	THADA	#NAME?	0.00516913	0.266782
ENST00000426538	GINS3	-4.61199	0.00518964	0.267283
ENST00000333412	LRRC37A2	#NAME?	0.00521814	0.267774
ENST00000377854	ACACB	-6.93699	0.00521597	0.267774
ENST00000429400	MLXIPL	#NAME?	0.00521313	0.267774
ENST00000641309	CASC19	-4.08461	0.00521696	0.267774
ENST00000639417	PIGT	#NAME?	0.00525177	0.269081
ENST00000624210	ARHGEF9	#NAME?	0.00526617	0.2694
ENST00000556146	CDK2	-3.0896	0.00527139	0.269528
ENST00000368005	DEDD	-3.92341	0.00528175	0.269918
ENST00000411866	LZTFL1	#NAME?	0.00529099	0.270206
ENST00000535217	CCDC86	#NAME?	0.00529285	0.270206
ENST00000293970	TBC1D24	#NAME?	0.00532388	0.27151
ENST00000520179	SLC20A2	-5.55872	0.00535857	0.272857
ENST00000316358	ZNF133	#NAME?	0.00536438	0.272882
ENST00000530628	CDKN2A	#NAME?	0.00536459	0.272882
ENST00000367897	PBX1	-2.65769	0.00536875	0.272953
ENST00000358127	PAX5	#NAME?	0.005386	0.273413
ENST00000419616	RAD23B	-3.79459	0.00539866	0.273911
ENST00000504284	RSAD1	#NAME?	0.00540317	0.273999
ENST00000439904	SLC25A16	-5.36189	0.00541551	0.274343
ENST00000440957	IFT122	#NAME?	0.00542326	0.274455
ENST00000409091	COPS7B	#NAME?	0.00544229	0.274996
ENST00000436333	MPG	-4.18752	0.00546137	0.275187
ENST00000527751	PRR5L	-3.3273	0.00545527	0.275187
ENST00000508673	C4orf33	-3.84474	0.00546849	0.275335
ENST00000519095	CEP57L1	-4.99583	0.00548049	0.275799
ENST00000336237	NDUFAF7	-3.51666	0.00551652	0.276362
ENST00000348022	RBBP6	-2.35164	0.00549849	0.276362
ENST00000451053	VPS33A	-4.24217	0.00550639	0.276362
ENST00000460715	TROVE2	-2.91395	0.00550855	0.276362
ENST00000483953	FASTK	-4.54606	0.00550281	0.276362
ENST00000497035	RPS8	#NAME?	0.00551684	0.276362
ENST00000527449	RBM25	-2.27519	0.00551145	0.276362
ENST00000357337	MYCBP2	-6.92176	0.00552537	0.276619
ENST00000585296	NCOR1	#NAME?	0.00553037	0.276619
ENST00000635524	DCLK2	#NAME?	0.00552997	0.276619
ENST00000477070	ZNF692	-3.7502	0.00554972	0.277166
ENST00000412285	CDC14B	-5.16944	0.00555431	0.277256
ENST00000586393	MLX	-4.09434	0.00556585	0.277692
ENST00000382647	MRPL36	#NAME?	0.00557093	0.277805
ENST00000383801	SEC13	-6.26163	0.00558125	0.278162
ENST00000216080	LMF2	#NAME?	0.0055942	0.278246
ENST00000618521	SH2B1	#NAME?	0.00559666	0.278246
ENST00000426638	BROX	-3.98605	0.00562333	0.278665
ENST00000448072	HDAC10	#NAME?	0.00562066	0.278665
ENST00000521158	VDAC3	#NAME?	0.00561853	0.278665
ENST00000537541	TRIQK	#NAME?	0.0056494	0.279463
ENST00000585123	PSMC5	#NAME?	0.00566	0.279848
ENST00000418984	EEA1	#NAME?	0.00567043	0.280083
ENST00000492843	PRKAG2	-5.8174	0.00567873	0.280213
ENST00000554615	SEC23A	-3.18787	0.00567616	0.280213
ENST00000541961	DPP3	#NAME?	0.00568672	0.280328
ENST00000435527	CLOCK	#NAME?	0.0056985	0.280489
ENST00000467048	RFT1	#NAME?	0.00571066	0.280706
ENST00000631040	NRG1	#NAME?	0.0057109	0.280706
ENST00000557925	CERS4	#NAME?	0.00572491	0.281089
ENST00000589424	USP36	#NAME?	0.00572477	0.281089
ENST00000483294	BHLHB9	#NAME?	0.00572981	0.28119
ENST00000370452	SMAP1	-3.31328	0.00575434	0.281317
ENST00000517890	IKBKB	-5.43376	0.0057416	0.281317
ENST00000635779	KIF1BP	-5.37346	0.00574244	0.281317
ENST00000556737	SHMT2	-4.07673	0.0057703	0.281918
ENST00000501704	TSC22D1	#NAME?	0.00579824	0.28275
ENST00000603926	OBSL1	#NAME?	0.00579194	0.28275
ENST00000640104	SPIN3	#NAME?	0.00580059	0.28275
ENST00000443896	PIKFYVE	#NAME?	0.00581332	0.283139
ENST00000488080	CHN1	-4.08447	0.00581534	0.283139
ENST00000553950	SHMT2	-3.93155	0.00583101	0.283555
ENST00000558816	SEMA6D	#NAME?	0.00584315	0.283794
ENST00000435556	PANK4	#NAME?	0.00591771	0.285732
ENST00000528760	SERPINH1	#NAME?	0.00591747	0.285732
ENST00000532854	BMS1P2	#NAME?	0.00591593	0.285732
ENST00000601645	HNRNPM	#NAME?	0.0059056	0.285732
ENST00000552989	PFKM	#NAME?	0.00592119	0.28576
ENST00000373600	NEK6	-4.04298	0.0059459	0.28615
ENST00000489662	PDIA6	#NAME?	0.00597211	0.287097
ENST00000545939	MAP3K7CL	#NAME?	0.00600011	0.288023
ENST00000412937	NR1H3	#NAME?	0.00601008	0.288361
ENST00000409823	PMS1	#NAME?	0.00603373	0.288935
ENST00000418185	GTF2IRD2B	#NAME?	0.00603288	0.288935
ENST00000424880	SEC61A1	#NAME?	0.00603366	0.288935
ENST00000620786	CLIP1	-5.3658	0.00608418	0.290965
ENST00000505016	MATR3	#NAME?	0.00608798	0.29097
ENST00000338525	TREX2	#NAME?	0.00610297	0.291335
ENST00000433207	PPIG	-2.96389	0.00610732	0.291335
ENST00000640853	LPP	#NAME?	0.00611036	0.291335
ENST00000372393	ASS1	-3.15697	0.00613209	0.291557
ENST00000395938	PMP22	-2.43788	0.00613098	0.291557
ENST00000465020	ACVR2B	#NAME?	0.00616146	0.292502
ENST00000369809	DNASE1L1	-2.22066	0.00617625	0.292876
ENST00000544442	ANAPC5	#NAME?	0.00618321	0.292876
ENST00000563520	PRMT7	#NAME?	0.00618724	0.292876
ENST00000572781	ZC3H7A	#NAME?	0.00619302	0.292876
ENST00000587003	HEATR6	#NAME?	0.00618729	0.292876
ENST00000487215	SMPDL3A	-4.33801	0.00620127	0.292955
ENST00000539074	POLD4	#NAME?	0.00620331	0.292955
ENST00000483092	CCSAP	-2.84346	0.00623073	0.293816
ENST00000531101	TRIM68	#NAME?	0.00625124	0.294222
ENST00000372344	POLR1C	#NAME?	0.00627101	0.294731
ENST00000599953	ZNF544	#NAME?	0.00627037	0.294731
ENST00000554131	PSEN1	#NAME?	0.00627547	0.294788
ENST00000598519	ZNF628	-4.42433	0.00628115	0.294788
ENST00000436674	TMEM184B	-6.55018	0.0063303	0.296393
ENST00000457454	PPM1M	#NAME?	0.00633033	0.296393
ENST00000505830	SIL1	#NAME?	0.00636574	0.297487
ENST00000393596	P2RY2	-5.3374	0.00637004	0.297547
ENST00000452943	DBNL	#NAME?	0.0063778	0.297563
ENST00000488424	NPL	#NAME?	0.00637385	0.297563
ENST00000592041	TOMM40	#NAME?	0.0063794	0.297563
ENST00000491929	BIVM	#NAME?	0.0063958	0.298025
ENST00000595143	NOP53	#NAME?	0.00640113	0.298025
ENST00000616524	PHOSPHO2	#NAME?	0.00639865	0.298025
ENST00000620632	TARDBP	#NAME?	0.00640137	0.298025
ENST00000544370	SLCO1B3	-6.6685	0.00641902	0.298706
ENST00000483051	TTLL3	#NAME?	0.00642232	0.29872
ENST00000504445	ATP10D	-5.25305	0.0064309	0.298978
ENST00000542526	NUP93	#NAME?	0.00644305	0.299121
ENST00000530285	AHNAK	-3.78959	0.00647017	0.300045
ENST00000547104	METTL7A	#NAME?	0.0064698	0.300045
ENST00000612333	TMEM14B	#NAME?	0.00647206	0.300045
ENST00000563614	DCTN5	-2.57219	0.00647583	0.300079
ENST00000484995	SLC35A5	-3.69025	0.00648799	0.300483
ENST00000391705	ZNF304	-7.42729	0.00650006	0.300779
ENST00000356107	TJP1	-2.36721	0.00650786	0.300858
ENST00000587840	ILF3	-3.64357	0.00653959	0.301902
ENST00000579728	OSBPL7	-4.73138	0.00655104	0.302149
ENST00000373327	TRAF3IP1	-6.07164	0.00655435	0.30216
ENST00000503972	YIPF3	-4.57059	0.00655787	0.302182
ENST00000355954	MFSD11	#NAME?	0.00656449	0.302207
ENST00000436087	ZNF438	#NAME?	0.00656455	0.302207
ENST00000393708	FDX2	-2.88483	0.00657673	0.302337
ENST00000405643	MAST4	#NAME?	0.00658199	0.302337
ENST00000482243	TRAIP	#NAME?	0.00657958	0.302337
ENST00000588627	RPL12P38	#NAME?	0.00658264	0.302337
ENST00000392844	ORC3	-3.56699	0.00660509	0.303086
ENST00000007708	PDK2	#NAME?	0.00669836	0.306088
ENST00000421919	DCTN3	#NAME?	0.00671677	0.306787
ENST00000576415	SRRM2	-5.0801	0.00672216	0.306892
ENST00000429814	TRIM34	-5.28589	0.0067496	0.308002
ENST00000512116	NUDT6	-5.21853	0.00676207	0.308145
ENST00000580419	SMARCE1	#NAME?	0.00677677	0.308247
ENST00000378676	SHROOM1	#NAME?	0.00681725	0.309178
ENST00000413831	REV3L	#NAME?	0.00681915	0.309178
ENST00000482742	ALG13	#NAME?	0.00681521	0.309178
ENST00000430093	BRWD1	-3.52988	0.00682895	0.309481
ENST00000428084	DOCK4	#NAME?	0.00685679	0.310316
ENST00000508246	TMEM198B	-4.50242	0.00686754	0.31066
ENST00000419841	C7orf43	#NAME?	0.00688053	0.310719
ENST00000460642	SELENOM	#NAME?	0.00689776	0.310719
ENST00000528498	RDX	#NAME?	0.00687813	0.310719
ENST00000603011	MICU1	#NAME?	0.00687477	0.310719
ENST00000357717	DCLRE1C	#NAME?	0.00692182	0.311123
ENST00000503293	FBXO8	#NAME?	0.00695634	0.312108
ENST00000559020	CERS2	-3.06088	0.00697892	0.312836
ENST00000587975	R3HDM4	#NAME?	0.00699724	0.313516
ENST00000370155	SLC35A3	#NAME?	0.00700567	0.31361
ENST00000494454	TXNRD2	-3.21321	0.00700887	0.31361
ENST00000477652	CAMK2G	#NAME?	0.00702168	0.313641
ENST00000487742	AOX2P	#NAME?	0.00702858	0.313641
ENST00000612452	AR	-6.62647	0.00701699	0.313641
ENST00000250974	ABHD17A	-3.34554	0.00703494	0.313641
ENST00000379224	ISG20	#NAME?	0.00703276	0.313641
ENST00000474042	COPS7B	-4.42445	0.00704737	0.314054
ENST00000415385	MAP2K4	-3.82822	0.00706163	0.314406
ENST00000465851	SLC39A10	-2.70351	0.00708475	0.314445
ENST00000612684	RAB30	#NAME?	0.00707612	0.314445
ENST00000593166	SLC25A39	#NAME?	0.0070982	0.3149
ENST00000540866	AC026362.1	-2.76903	0.0071477	0.316418
ENST00000612696	DUXAP10	#NAME?	0.00720333	0.318564
ENST00000510859	PAX8-AS1	#NAME?	0.00723011	0.319605
ENST00000393310	LIMS1	-5.18488	0.00732387	0.322022
ENST00000343141	TBC1D7	#NAME?	0.00733939	0.32226
ENST00000554961	PSMA6	#NAME?	0.00734231	0.32226
ENST00000395011	LRRC20	#NAME?	0.00736065	0.322377
ENST00000433205	MICAL1	#NAME?	0.00736568	0.322377
ENST00000471363	CACNA2D3	#NAME?	0.00736083	0.322377
ENST00000484320	SSR2	#NAME?	0.0073603	0.322377
ENST00000591598	CTDP1	#NAME?	0.00736004	0.322377
ENST00000616814	INO80	#NAME?	0.00736198	0.322377
ENST00000466035	CLEC2D	#NAME?	0.0073993	0.322898
ENST00000565723	RPL4	-5.65788	0.00739439	0.322898
ENST00000568395	ERVK13-1	-4.54125	0.00739815	0.322898
ENST00000398896	USP19	#NAME?	0.00740911	0.323184
ENST00000519199	WDYHV1	-3.75488	0.00744933	0.324508
ENST00000403354	ZMYND11	#NAME?	0.00746322	0.324827
ENST00000598168	NR1H2	#NAME?	0.00746318	0.324827
ENST00000514032	CANX	-2.72996	0.00746652	0.324828
ENST00000394185	CLDND1	#NAME?	0.00747118	0.324888
ENST00000420987	SEMA4D	-4.83845	0.00749464	0.325562
ENST00000545756	SIAE	-7.25687	0.00749656	0.325562
ENST00000419654	SEC24D	-4.25176	0.00750535	0.325772
ENST00000548203	AL512356.1	#NAME?	0.00751253	0.325772
ENST00000583836	SRSF2	#NAME?	0.00751456	0.325772
ENST00000417314	KBTBD8	#NAME?	0.00753391	0.326039
ENST00000464088	CD58	-5.19415	0.00755252	0.326701
ENST00000409909	LSM5	#NAME?	0.00755786	0.326789
ENST00000592035	PSMD8	-3.03102	0.00760639	0.327884
ENST00000443808	MAST4	#NAME?	0.00762802	0.32853
ENST00000520227	DECR1	#NAME?	0.00764845	0.329123
ENST00000469707	MBNL2	-4.60762	0.00771166	0.330835
ENST00000552738	MON2	#NAME?	0.00770259	0.330835
ENST00000567994	C16orf58	#NAME?	0.00770528	0.330835
ENST00000613258	NUP153	#NAME?	0.00770581	0.330835
ENST00000395894	ZNF286A	-2.32204	0.00775933	0.332243
ENST00000542001	VARS2	#NAME?	0.00775605	0.332243
ENST00000635257	GPATCH8	-4.60009	0.00776129	0.332243
ENST00000534558	RELA	-5.54823	0.00777345	0.332551
ENST00000559170	PEX11A	#NAME?	0.0077752	0.332551
ENST00000620039	AP2B1	-5.32889	0.00781315	0.333741
ENST00000511097	CAST	-3.45268	0.00782233	0.333989
ENST00000339788	DAB2	#NAME?	0.00785921	0.335009
ENST00000358577	MICAL1	#NAME?	0.00785977	0.335009
ENST00000496144	VPS13B	#NAME?	0.00785914	0.335009
ENST00000324142	PCNX2	#NAME?	0.00788181	0.335659
ENST00000514725	PHAX	#NAME?	0.007927	0.337003
ENST00000443289	ATG4C	-4.12687	0.00793057	0.33701
ENST00000392347	CCDC57	-2.48294	0.00797154	0.33846
ENST00000572484	UBE2G1	#NAME?	0.00797851	0.338611
ENST00000453861	NUP214	-2.77586	0.00799032	0.338815
ENST00000508629	GIN1	#NAME?	0.00799552	0.338815
ENST00000371625	PTGDS	-3.78881	0.00801662	0.338929
ENST00000464156	CENPO	#NAME?	0.00806131	0.339595
ENST00000504964	ASTE1	#NAME?	0.00807039	0.339595
ENST00000584806	PNPO	-2.54397	0.00806742	0.339595
ENST00000605244	FAM214B	#NAME?	0.00806396	0.339595
ENST00000319792	NECTIN3	#NAME?	0.00808584	0.339851
ENST00000358556	EDNRA	#NAME?	0.00808078	0.339851
ENST00000338163	RBM39	-3.31789	0.00810602	0.340515
ENST00000305586	FXR1	-3.62223	0.00814327	0.341217
ENST00000476648	SNX5	#NAME?	0.00814343	0.341217
ENST00000505783	PRKAA1	-3.23169	0.00814888	0.3413
ENST00000458725	DLEU2	-4.99166	0.00817862	0.342111
ENST00000407218	MECP2	-3.70175	0.00822181	0.343169
ENST00000466072	PCCB	-4.14556	0.00820785	0.343169
ENST00000470300	AHCTF1	-2.39978	0.00821165	0.343169
ENST00000515632	PRR5-ARHGAP8	#NAME?	0.00822819	0.343169
ENST00000565316	CLN3	#NAME?	0.0082261	0.343169
ENST00000256737	ANO3	#NAME?	0.00825171	0.343782
ENST00000540180	CCDC77	-5.99077	0.00825369	0.343782
ENST00000436792	VPS8	-3.70285	0.00827685	0.344472
ENST00000592694	YIF1B	-2.99735	0.00829875	0.345093
ENST00000367047	CD46	#NAME?	0.00832282	0.345796
ENST00000444616	ABHD18	#NAME?	0.00832062	0.345796
ENST00000557906	ANXA2	-4.35266	0.00832615	0.345796
ENST00000457447	HACL1	#NAME?	0.00843064	0.349109
ENST00000496292	ARF4	#NAME?	0.00842854	0.349109
ENST00000345429	MBNL2	-4.12097	0.00844897	0.349575
ENST00000583774	C17orf75	-3.7214	0.00846451	0.350072
ENST00000506066	EDNRA	#NAME?	0.0084947	0.350733
ENST00000263174	PALMD	-4.29191	0.00850768	0.351123
ENST00000583487	ERAL1	#NAME?	0.00851197	0.351153
ENST00000562012	BBS2	#NAME?	0.00851622	0.351182
ENST00000318876	ZFYVE1	#NAME?	0.008546	0.351531
ENST00000353024	TUFT1	#NAME?	0.00854365	0.351531
ENST00000510638	NFKB1	#NAME?	0.00854284	0.351531
ENST00000527391	TOR1AIP1	#NAME?	0.00854356	0.351531
ENST00000424447	SLC25A14	#NAME?	0.00855564	0.351635
ENST00000581679	NDEL1	-4.22468	0.0085644	0.351848
ENST00000327578	PCM1	-2.49825	0.00858679	0.352329
ENST00000411955	SAMD9L	-5.27358	0.00859619	0.352352
ENST00000582842	AC005288.1	#NAME?	0.00859802	0.352352
ENST00000471011	GIGYF2	-5.1031	0.00862324	0.352946
ENST00000554121	FBLN5	#NAME?	0.00862053	0.352946
ENST00000318100	RTEL1	#NAME?	0.00864656	0.353323
ENST00000551897	CPM	#NAME?	0.00864673	0.353323
ENST00000635862	CPT2	#NAME?	0.00864601	0.353323
ENST00000368774	UROS	-3.82793	0.00869246	0.353814
ENST00000457781	ZNF302	-3.17726	0.00868655	0.353814
ENST00000464846	GPD2	-3.20884	0.00867748	0.353814
ENST00000586245	VMP1	#NAME?	0.00870296	0.353865
ENST00000454988	NYAP1	#NAME?	0.00872724	0.354423
ENST00000561996	CPT1A	#NAME?	0.00872743	0.354423
ENST00000618329	CYFIP2	-4.50083	0.00872062	0.354423
ENST00000358913	MYPN	#NAME?	0.00883023	0.354837
ENST00000368630	CRTC2	#NAME?	0.00883881	0.354837
ENST00000372187	FAM213A	-3.4899	0.00875773	0.354837
ENST00000378815	RAB3IP	-2.38586	0.00879089	0.354837
ENST00000395969	VPS41	#NAME?	0.0088407	0.354837
ENST00000431329	GAPVD1	#NAME?	0.00884169	0.354837
ENST00000441369	BUB1B-PAK6	#NAME?	0.008818	0.354837
ENST00000454976	NONO	-6.96982	0.00884148	0.354837
ENST00000484726	BNC2	#NAME?	0.00876508	0.354837
ENST00000492886	ATG3	-3.29823	0.00879355	0.354837
ENST00000520299	ANK1	#NAME?	0.00884097	0.354837
ENST00000546079	CLPTM1	-7.39795	0.00883975	0.354837
ENST00000470690	NT5C3B	-3.83125	0.00885821	0.355356
ENST00000550651	RACGAP1	#NAME?	0.00888263	0.355903
ENST00000367204	SOX13	-2.93544	0.00894369	0.355964
ENST00000369304	ITGA10	#NAME?	0.00890107	0.355964
ENST00000395038	SOS1	-2.13385	0.00894689	0.355964
ENST00000413414	GRIP2	-5.1323	0.00889379	0.355964
ENST00000427791	BCR	#NAME?	0.00890895	0.355964
ENST00000441134	GARNL3	-4.12648	0.00892728	0.355964
ENST00000492361	TNFRSF1B	#NAME?	0.00894637	0.355964
ENST00000510626	HTT	#NAME?	0.00890011	0.355964
ENST00000568908	ADGRG1	-2.52011	0.00894177	0.355964
ENST00000639541	ST3GAL5	#NAME?	0.00891105	0.355964
ENST00000397954	UBE3A	#NAME?	0.00899778	0.357331
ENST00000304734	RPL7L1	-2.32386	0.00903139	0.357582
ENST00000331006	CDK10	-3.10375	0.00902834	0.357582
ENST00000494817	ABHD10	-5.1301	0.00903301	0.357582
ENST00000511347	SPATA20	#NAME?	0.00902299	0.357582
ENST00000582453	MSI2	-2.16623	0.00902559	0.357582
ENST00000446780	LMAN2L	-5.31803	0.00903712	0.357601
ENST00000326575	KDSR	#NAME?	0.00905699	0.358101
ENST00000338971	SULT1A3	#NAME?	0.00906632	0.358183
ENST00000485198	ACAD11	#NAME?	0.00906591	0.358183
ENST00000553041	LTA4H	-3.73443	0.00911344	0.359757
ENST00000358758	PRRT2	#NAME?	0.00912817	0.360072
ENST00000372368	ST3GAL3	#NAME?	0.00912869	0.360072
ENST00000503373	POLR3G	#NAME?	0.00913752	0.360133
ENST00000529487	CCDC180	#NAME?	0.00913554	0.360133
ENST00000488596	CD46	-2.64794	0.00916348	0.360355
ENST00000622647	ZNF48	#NAME?	0.00920316	0.361413
ENST00000607373	BNIP2	-2.98662	0.00925485	0.362589
ENST00000391694	ZNF446	-2.91919	0.00929127	0.363584
ENST00000343325	ZNF791	-2.54648	0.00932977	0.364054
ENST00000394780	ALG13	-4.73874	0.00934538	0.364054
ENST00000437099	GAS7	#NAME?	0.00935568	0.364054
ENST00000490463	LZTFL1	#NAME?	0.00934954	0.364054
ENST00000545021	LYSMD4	#NAME?	0.0093568	0.364054
ENST00000602368	CARMIL2	#NAME?	0.00934752	0.364054
ENST00000555022	SYNE2	#NAME?	0.0093668	0.364233
ENST00000619742	PI4KAP1	#NAME?	0.00937719	0.364351
ENST00000541204	RNF4	-3.22333	0.00941495	0.365387
ENST00000555371	NFKBIA	-2.46121	0.00942162	0.365503
ENST00000493388	ATAT1	-3.01692	0.00947808	0.367405
ENST00000482253	PTBP2	-4.55527	0.00948879	0.367597
ENST00000524896	EIF3M	-2.53071	0.00950129	0.367684
ENST00000330276	SV2B	#NAME?	0.00951498	0.367921
ENST00000636113	PLEKHA7	-6.09335	0.00952428	0.368042
ENST00000359106	CACNA1G	#NAME?	0.00960974	0.370764
ENST00000258743	IL6	#NAME?	0.00962932	0.371375
ENST00000553840	FOXN3	#NAME?	0.00968283	0.373147
ENST00000581941	MAP2K4	#NAME?	0.00968801	0.373202
ENST00000566599	RSRP1	#NAME?	0.00970711	0.373646
ENST00000620074	UBXN8	#NAME?	0.00972396	0.374004
ENST00000425781	TEX264	-5.77462	0.00976064	0.374977
ENST00000441779	STXBP2	-2.6092	0.00975753	0.374977
ENST00000296521	HPGD	-4.01617	0.00978427	0.375739
ENST00000350459	ANO10	#NAME?	0.0098253	0.376583
ENST00000396466	RPL7	#NAME?	0.00982522	0.376583
ENST00000398093	DYNC2H1	-3.54884	0.00983894	0.376814
ENST00000537042	CORO1B	-3.85302	0.00984344	0.37684
ENST00000389560	EP400NL	-4.36005	0.00984899	0.376907
ENST00000343111	MAPK9	-5.15688	0.00989402	0.377899
ENST00000374819	RNF20	-4.36663	0.00989213	0.377899
ENST00000393651	SRPK2	-2.73082	0.00988921	0.377899
ENST00000560311	IRF9	-3.20905	0.00989118	0.377899
ENST00000471337	TOE1	-3.88402	0.00993208	0.37906
ENST00000553564	METTL17	-3.40029	0.00993838	0.379154
ENST00000351691	TRAF3	#NAME?	0.00998834	0.380507
ENST00000418781	ERMARD	#NAME?	0.00999308	0.380507
ENST00000519468	ASAH1	#NAME?	0.00999117	0.380507
ENST00000379806	PDHA1	-4.05004	0.010042	0.380962
ENST00000469731	RNF8	#NAME?	0.0100464	0.380962
ENST00000592426	TUBD1	-3.00967	0.0100689	0.381336
ENST00000619416	KIAA0586	-4.40717	0.0100668	0.381336
ENST00000299578	C16orf46	#NAME?	0.0100845	0.381624
ENST00000624858	AC092611.3	-3.27892	0.0101194	0.382517
ENST00000532507	MAP3K11	-4.03482	0.0101309	0.382704
ENST00000495427	NSUN4	#NAME?	0.010189	0.38383
ENST00000533048	NXF1	#NAME?	0.0101825	0.38383
ENST00000622330	IL6R	-2.62465	0.0101758	0.38383
ENST00000361901	CALD1	-2.67761	0.0101977	0.383915
ENST00000549700	TNS2	#NAME?	0.010222	0.384401
ENST00000616617	MAP7	-6.8709	0.0102355	0.384701
ENST00000538340	ACSF3	#NAME?	0.0102484	0.384894
ENST00000417536	SH3BP1	#NAME?	0.0102808	0.385314
ENST00000483979	TRIM73	#NAME?	0.010283	0.385314
ENST00000491243	PORCN	-2.65374	0.0102799	0.385314
ENST00000520409	BNIP3L	#NAME?	0.0102815	0.385314
ENST00000428886	TPP1	-2.90619	0.0103013	0.385707
ENST00000334504	COL4A6	#NAME?	0.0103314	0.385813
ENST00000420323	DNAH1	#NAME?	0.0103279	0.385813
ENST00000550465	PIP4K2C	#NAME?	0.010327	0.385813
ENST00000553238	SLC8B1	#NAME?	0.0103269	0.385813
ENST00000602017	PPP5D1	#NAME?	0.0103299	0.385813
ENST00000308911	TUBB8P12	#NAME?	0.0103532	0.385822
ENST00000372384	TSC22D3	-2.49464	0.0103629	0.385822
ENST00000481431	LRP8	#NAME?	0.0103558	0.385822
ENST00000553721	ACIN1	#NAME?	0.0103532	0.385822
ENST00000478853	THRAP3	-4.26923	0.0103821	0.386393
ENST00000370287	CSAG1	#NAME?	0.0103897	0.386522
ENST00000469613	BAP1	-5.20992	0.0104157	0.386768
ENST00000465828	ECI2	-4.20687	0.0104436	0.387516
ENST00000353187	AADAT	#NAME?	0.0104683	0.388141
ENST00000323130	TMEM67	-4.32321	0.0105066	0.38844
ENST00000334267	DYNC2H1	#NAME?	0.0105295	0.38844
ENST00000389919	ZFP91-CNTF	#NAME?	0.0105297	0.38844
ENST00000444035	PDE2A	-3.57712	0.0105175	0.38844
ENST00000448703	GLI3	#NAME?	0.0105207	0.38844
ENST00000530514	NPEPPS	#NAME?	0.0105314	0.38844
ENST00000507624	AL157400.5	-3.7527	0.0105371	0.388505
ENST00000360214	ETS2	-3.10377	0.0105458	0.388681
ENST00000429896	PTCH1	-4.47796	0.0105657	0.389126
ENST00000540424	GABARAPL1	-2.99366	0.0105634	0.389126
ENST00000372226	POLH	#NAME?	0.0105913	0.389496
ENST00000562354	CLUHP3	#NAME?	0.010584	0.389496
ENST00000572392	HGS	#NAME?	0.0105915	0.389496
ENST00000466923	KPNA1	-5.74453	0.0106075	0.389856
ENST00000532096	IRF7	-4.15975	0.0106092	0.389856
ENST00000494395	ITGB1	#NAME?	0.0106244	0.39027
ENST00000449758	TMEM106C	-2.54865	0.0106375	0.390459
ENST00000383767	RBMS3	-5.08006	0.0106656	0.3912
ENST00000600426	PPFIA4	-2.76543	0.0106909	0.391837
ENST00000555238	NUMB	-3.04949	0.0107095	0.392373
ENST00000578938	HELZ	#NAME?	0.0107277	0.392897
ENST00000565913	C16orf45	#NAME?	0.0107489	0.39338
ENST00000399935	MAP3K7CL	-3.84216	0.0108141	0.394329
ENST00000434018	ZNF133	#NAME?	0.0108147	0.394329
ENST00000437827	SNRK	#NAME?	0.0108122	0.394329
ENST00000465820	CDK8	#NAME?	0.0108125	0.394329
ENST00000465917	PSD4	#NAME?	0.0108114	0.394329
ENST00000488014	TTLL7	#NAME?	0.0107991	0.394329
ENST00000549443	CNOT2	#NAME?	0.0108117	0.394329
ENST00000444092	HDLBP	-4.68364	0.0108678	0.395392
ENST00000434472	CD44	-2.43569	0.0108901	0.39565
ENST00000480842	MRPL18	-4.95865	0.0108862	0.39565
ENST00000339362	NEO1	-6.77556	0.0109342	0.396364
ENST00000476788	MFAP2	#NAME?	0.0109276	0.396364
ENST00000480033	AHDC1	#NAME?	0.0109377	0.396364
ENST00000538342	SH2B1	-4.59363	0.0109386	0.396364
ENST00000426894	ECT2	#NAME?	0.0109736	0.397342
ENST00000548688	HNRNPA1	#NAME?	0.0109735	0.397342
ENST00000473654	RABL3	-4.83219	0.0110163	0.398593
ENST00000219251	ACD	#NAME?	0.0110404	0.398917
ENST00000341464	ZKSCAN3	#NAME?	0.0110699	0.398917
ENST00000356728	RORC	#NAME?	0.0110694	0.398917
ENST00000489131	TOP3A	#NAME?	0.0110403	0.398917
ENST00000529886	STT3A	#NAME?	0.0110716	0.398917
ENST00000469615	PPCS	-4.48853	0.0110823	0.398939
ENST00000237247	SGIP1	#NAME?	0.0110961	0.399288
ENST00000527764	MAP7D1	-3.39011	0.0111066	0.399379
ENST00000479467	PHC3	-3.10821	0.0111422	0.399941
ENST00000564991	NOMO2	#NAME?	0.0111515	0.399941
ENST00000465066	DIAPH3	-5.77884	0.0111831	0.400818
ENST00000392976	CYB561	-2.68963	0.0112209	0.402024
ENST00000488840	NAXE	-2.91012	0.0113109	0.404533
ENST00000326912	NDUFAF3	#NAME?	0.0114386	0.404627
ENST00000346501	TSPAN4	#NAME?	0.01141	0.404627
ENST00000368001	USP21	#NAME?	0.01141	0.404627
ENST00000392813	MFSD1	#NAME?	0.0114369	0.404627
ENST00000395678	TYMP	#NAME?	0.0113679	0.404627
ENST00000406563	TFEB	#NAME?	0.0114109	0.404627
ENST00000410011	LIMS2	#NAME?	0.0114376	0.404627
ENST00000417584	GLUL	-3.09606	0.0113729	0.404627
ENST00000432584	RPAP3	#NAME?	0.0113672	0.404627
ENST00000439995	ZNF136	#NAME?	0.0113965	0.404627
ENST00000448471	CDK3	#NAME?	0.0114404	0.404627
ENST00000471243	WLS	#NAME?	0.0113389	0.404627
ENST00000474428	ARHGEF2	#NAME?	0.0114378	0.404627
ENST00000476326	WDR4	#NAME?	0.0114381	0.404627
ENST00000502735	NOP14	#NAME?	0.0114106	0.404627
ENST00000519809	LOXL2	#NAME?	0.0113963	0.404627
ENST00000529251	TCN1	#NAME?	0.011394	0.404627
ENST00000531423	KIFC2	-4.50381	0.0114322	0.404627
ENST00000533404	ACCS	#NAME?	0.0114397	0.404627
ENST00000551215	SLC11A2	#NAME?	0.0113918	0.404627
ENST00000636182	RASSF5	#NAME?	0.0114408	0.404627
ENST00000411549	ACAA1	-3.17969	0.0114555	0.405
ENST00000435068	POLM	-4.4095	0.0114624	0.4051
ENST00000541648	GSR	#NAME?	0.0114711	0.405203
ENST00000554913	XRCC3	-4.09751	0.0114769	0.405203
ENST00000426597	MTMR9LP	#NAME?	0.0115289	0.406144
ENST00000590099	BECN1	-2.5838	0.0115271	0.406144
ENST00000599706	SERTAD3	-4.07361	0.0115213	0.406144
ENST00000549119	RNF41	-4.96465	0.0115338	0.406171
ENST00000467938	CROCC	-4.46158	0.0115815	0.407707
ENST00000329293	OLFML1	#NAME?	0.011607	0.408327
ENST00000336654	CDK20	-5.30578	0.0116074	0.408327
ENST00000341594	SYNE1	#NAME?	0.0117379	0.411105
ENST00000342666	CAMK2D	#NAME?	0.0117404	0.411105
ENST00000399273	CCDC144A	#NAME?	0.0117389	0.411105
ENST00000453741	ZNF611	#NAME?	0.0117388	0.411105
ENST00000552309	IRAK4	#NAME?	0.0117401	0.411105
ENST00000587797	ATP6V0A1	#NAME?	0.0117379	0.411105
ENST00000376008	TMEM51	-2.9616	0.0117909	0.411748
ENST00000491117	GNA12	#NAME?	0.0118144	0.411748
ENST00000509960	ITGA2	#NAME?	0.0118145	0.411748
ENST00000575270	NFATC3	-3.20115	0.0118125	0.411748
ENST00000580498	SMG8	#NAME?	0.0118145	0.411748
ENST00000591885	RHBDF2	-5.00256	0.0117693	0.411748
ENST00000411957	MYH10	#NAME?	0.0118756	0.413063
ENST00000627305	DBI	#NAME?	0.0118744	0.413063
ENST00000488642	RAD52	#NAME?	0.0118842	0.413214
ENST00000426052	SKIL	#NAME?	0.0119111	0.414005
ENST00000331057	C16orf52	#NAME?	0.0119477	0.41513
ENST00000366911	AGPAT4	#NAME?	0.0119707	0.415359
ENST00000539559	TMEM260	#NAME?	0.0119707	0.415359
ENST00000590561	APLP1	#NAME?	0.0119726	0.415359
ENST00000615505	SURF1	#NAME?	0.011971	0.415359
ENST00000333194	PDE8B	#NAME?	0.0120245	0.41648
ENST00000568997	SLX1A-SULT1A3	-2.66419	0.0120454	0.416715
ENST00000469590	LYPLAL1	#NAME?	0.0120562	0.41685
ENST00000417826	CCDC103	-3.54289	0.0120711	0.417218
ENST00000379527	MOSPD3	#NAME?	0.0121035	0.418052
ENST00000517513	CASP3	#NAME?	0.0121285	0.418619
ENST00000473954	PPP1R10	#NAME?	0.0121729	0.41971
ENST00000585889	GIPR	#NAME?	0.012168	0.41971
ENST00000427426	MTCO2P12	-4.77609	0.0122026	0.419856
ENST00000599335	SUPT5H	-2.05659	0.012211	0.419893
ENST00000619294	BCL2L11	-4.16933	0.0122122	0.419893
ENST00000351266	CNTFR	-5.5226	0.01225	0.420449
ENST00000535414	EXTL2	-2.81289	0.0122517	0.420449
ENST00000479362	CDK11A	-4.40805	0.0122708	0.420886
ENST00000440835	PTPRR	#NAME?	0.0123226	0.422516
ENST00000372306	SLC6A9	-2.76674	0.0123501	0.423301
ENST00000378576	MEST	#NAME?	0.0124197	0.424666
ENST00000379284	GFOD1	#NAME?	0.0124191	0.424666
ENST00000202677	RALGAPA2	-2.16792	0.0124467	0.424856
ENST00000457596	UPP1	#NAME?	0.0124422	0.424856
ENST00000493444	TEX264	#NAME?	0.0124404	0.424856
ENST00000586480	ICAM5	#NAME?	0.0124395	0.424856
ENST00000573837	RPTOR	-3.0206	0.0124741	0.425371
ENST00000527582	ADPRM	-2.9159	0.012549	0.42702
ENST00000318094	TOM1L2	#NAME?	0.0125747	0.427601
ENST00000302528	CLIP1	-3.66306	0.0125791	0.427601
ENST00000465379	SP3	-2.21156	0.012588	0.427759
ENST00000277465	CIZ1	-3.13472	0.0126144	0.428034
ENST00000443098	ATL2	#NAME?	0.0126332	0.428034
ENST00000453543	CCDC117	#NAME?	0.0126351	0.428034
ENST00000531720	ZNF517	#NAME?	0.0126324	0.428034
ENST00000395532	SH2B1	#NAME?	0.0127588	0.430661
ENST00000449337	RORA	#NAME?	0.0127293	0.430661
ENST00000455562	INO80B	#NAME?	0.0127591	0.430661
ENST00000475162	SLC2A1	#NAME?	0.0127605	0.430661
ENST00000522468	HMBOX1	#NAME?	0.0127568	0.430661
ENST00000528986	MIR100HG	#NAME?	0.0127592	0.430661
ENST00000530912	PSMC3	#NAME?	0.0127564	0.430661
ENST00000574236	PHF23	-2.59328	0.0127369	0.430661
ENST00000371083	PGM1	-5.70446	0.0128347	0.430727
ENST00000377499	LMO7	-2.98209	0.0127837	0.430727
ENST00000463855	FTO	#NAME?	0.0128452	0.430727
ENST00000521166	FAM91A1	-4.30065	0.0128184	0.430727
ENST00000561970	BCAR1	-4.2057	0.0129726	0.433674
ENST00000320990	IRX5	#NAME?	0.0130139	0.434523
ENST00000513202	GTF2H2B	#NAME?	0.0130166	0.434523
ENST00000612224	KCP	-3.99876	0.0130298	0.43456
ENST00000306167	MTM1	#NAME?	0.013151	0.438092
ENST00000521684	EPHX2	#NAME?	0.0131527	0.438092
ENST00000468975	ARFGAP1	#NAME?	0.0131979	0.438686
ENST00000556196	MYO5A	#NAME?	0.0131964	0.438686
ENST00000614585	CPEB3	#NAME?	0.0131953	0.438686
ENST00000372382	TSC22D3	#NAME?	0.0132175	0.439041
ENST00000543383	GPR137	-4.92356	0.0132145	0.439041
ENST00000410039	ORC2	#NAME?	0.0132492	0.439651
ENST00000457259	UQCC1	#NAME?	0.0132462	0.439651
ENST00000526809	TM7SF2	-3.96387	0.0133214	0.44167
ENST00000267996	TPM1	-3.70731	0.0133472	0.44171
ENST00000606372	MORN1	#NAME?	0.0133516	0.44171
ENST00000430960	HMGN5	-2.94397	0.0134256	0.44285
ENST00000506827	ITGA3	-4.84755	0.0134352	0.44285
ENST00000534380	EEF1D	-2.17835	0.0134237	0.44285
ENST00000540956	TDG	#NAME?	0.013431	0.44285
ENST00000492703	DSN1	#NAME?	0.0134496	0.443179
ENST00000374843	HLA-DMA	#NAME?	0.0134601	0.443229
ENST00000443322	KCTD7	#NAME?	0.0134601	0.443229
ENST00000447184	PRDX1	#NAME?	0.0134716	0.443459
ENST00000374829	ALPL	-3.56532	0.0135251	0.444752
ENST00000541189	MSRB3	#NAME?	0.0135298	0.444752
ENST00000452462	RBMS3	#NAME?	0.0135615	0.444973
ENST00000571406	ARHGAP17	#NAME?	0.0135626	0.444973
ENST00000641162	CASC19	#NAME?	0.0135623	0.444973
ENST00000424869	ZEB1	-2.91477	0.0135784	0.445344
ENST00000389394	DNAH6	#NAME?	0.0136199	0.446115
ENST00000424893	MYD88	-3.94795	0.0136146	0.446115
ENST00000330836	DDX24	#NAME?	0.0136422	0.446472
ENST00000492597	MCCC1	#NAME?	0.0136449	0.446472
ENST00000307138	RALGAPA1	-3.68504	0.0136624	0.446561
ENST00000450200	ACAP2	#NAME?	0.013672	0.446561
ENST00000498682	AC073111.5	#NAME?	0.0136715	0.446561
ENST00000581868	RNF43	#NAME?	0.0136874	0.446561
ENST00000641107	HNRNPR	#NAME?	0.0136877	0.446561
ENST00000389651	ADAL	-2.37131	0.0138167	0.448401
ENST00000466924	AHCYL2	#NAME?	0.013815	0.448401
ENST00000476696	CFAP45	#NAME?	0.0138149	0.448401
ENST00000529834	AMPD3	-5.41363	0.0137803	0.448401
ENST00000556189	NRDE2	#NAME?	0.0138144	0.448401
ENST00000611002	ZNF155	-4.95252	0.0139627	0.452545
ENST00000521381	PIK3R1	-2.36319	0.0139882	0.452928
ENST00000427849	ADCY3	#NAME?	0.0140035	0.453274
ENST00000430644	PCGF3	-4.56044	0.0140083	0.453279
ENST00000528906	PSMD13	#NAME?	0.0140226	0.453594
ENST00000325997	IQCE	-2.93039	0.0140436	0.45366
ENST00000451608	AC006030.1	#NAME?	0.0140499	0.45366
ENST00000513120	GPR78	#NAME?	0.0140363	0.45366
ENST00000589225	USP36	-4.43134	0.0140518	0.45366
ENST00000590095	KANK2	#NAME?	0.0140521	0.45366
ENST00000432178	CCT8	-5.60841	0.0140791	0.454259
ENST00000561357	IQCH	#NAME?	0.0141772	0.456655
ENST00000353319	PTPN2	#NAME?	0.014252	0.458614
ENST00000377503	CCNJL	#NAME?	0.0142515	0.458614
ENST00000526656	HYOU1	-3.64452	0.0142615	0.458671
ENST00000473835	U2SURP	-2.61973	0.0142907	0.459413
ENST00000622514	DAPK1	#NAME?	0.0143057	0.459677
ENST00000615711	JMJD4	-3.07355	0.0143775	0.460443
ENST00000403609	TANK	-2.71474	0.0144051	0.46114
ENST00000586976	ZNF283	#NAME?	0.0144164	0.461352
ENST00000618941	PCGF2	-3.52779	0.014429	0.461607
ENST00000492190	LMNB1	-3.21943	0.0145545	0.464271
ENST00000571629	AKAP1	-6.43637	0.0145541	0.464271
ENST00000502988	ZFR	-2.61069	0.0145738	0.464737
ENST00000618534	NEK3	#NAME?	0.0145874	0.464797
ENST00000376354	CLYBL	#NAME?	0.0146393	0.464979
ENST00000466813	ZBTB48	#NAME?	0.014638	0.464979
ENST00000545574	PEX5	#NAME?	0.0146448	0.464979
ENST00000552037	ZFC3H1	#NAME?	0.0146451	0.464979
ENST00000596224	CPAMD8	#NAME?	0.0146422	0.464979
ENST00000372307	SLC6A9	-2.87937	0.0146568	0.46505
ENST00000262765	QRICH2	#NAME?	0.0147101	0.466234
ENST00000486165	ACOT8	#NAME?	0.0147104	0.466234
ENST00000336111	OGFOD1	#NAME?	0.0148016	0.467099
ENST00000397523	EIF4ENIF1	#NAME?	0.0148026	0.467099
ENST00000409129	NIF3L1	#NAME?	0.014802	0.467099
ENST00000447813	GUCD1	#NAME?	0.0148063	0.467099
ENST00000447932	SLC37A3	#NAME?	0.0148026	0.467099
ENST00000461236	UHRF2	#NAME?	0.0148085	0.467099
ENST00000489573	SMC4	#NAME?	0.0148046	0.467099
ENST00000564558	ZFP90	-5.10335	0.0148023	0.467099
ENST00000591613	AD000671.1	#NAME?	0.0148028	0.467099
ENST00000560469	PBX1	#NAME?	0.0148332	0.467578
ENST00000641641	PTRH1	#NAME?	0.0148308	0.467578
ENST00000391769	MYADM	-6.24699	0.0148721	0.46857
ENST00000593380	C19orf44	-5.55087	0.0148836	0.46857
ENST00000553665	PSMA3	-2.47389	0.0148985	0.46874
ENST00000458031	ABHD14A	-3.84412	0.0149268	0.469075
ENST00000477382	GLYCTK	#NAME?	0.0149571	0.469389
ENST00000359674	SLC6A12	#NAME?	0.015019	0.470446
ENST00000401088	SZRD1	-3.12679	0.0150193	0.470446
ENST00000535434	TPI1	-2.60472	0.0150188	0.470446
ENST00000450852	MOCS2	-4.11592	0.015051	0.470993
ENST00000622534	GTF3C2	-2.90235	0.0151229	0.472792
ENST00000535277	MRPL48	-4.37048	0.0151412	0.473009
ENST00000533977	STIM1	#NAME?	0.0151718	0.473335
ENST00000637849	EFHC1	-4.05927	0.0151646	0.473335
ENST00000342312	ADSL	#NAME?	0.0152543	0.474992
ENST00000367308	MTHFD1L	-2.86165	0.0152406	0.474992
ENST00000409804	MTHFD2	#NAME?	0.0152508	0.474992
ENST00000580474	C1QTNF1	#NAME?	0.0152557	0.474992
ENST00000304514	RGPD3	#NAME?	0.0153187	0.475224
ENST00000397998	CSGALNACT1	-4.75937	0.0152734	0.475224
ENST00000426292	NAPRT	#NAME?	0.0153192	0.475224
ENST00000441607	INO80C	#NAME?	0.0152711	0.475224
ENST00000470120	YPEL5	#NAME?	0.0153256	0.475224
ENST00000497805	PDE9A	#NAME?	0.0153027	0.475224
ENST00000525672	PRR5L	-2.78232	0.0152801	0.475224
ENST00000542452	C2CD3	-2.96726	0.0153027	0.475224
ENST00000593359	PPP5D1	#NAME?	0.0153226	0.475224
ENST00000507154	ERAP1	#NAME?	0.0153315	0.475258
ENST00000462987	MYCBP2	-3.40491	0.0153958	0.475362
ENST00000512561	AK6	#NAME?	0.0153557	0.475362
ENST00000639054	PAX6	#NAME?	0.0153522	0.475362
ENST00000373560	HDAC8	#NAME?	0.0154188	0.475726
ENST00000560911	EMC4	#NAME?	0.0154448	0.47628
ENST00000565450	ATF7IP2	#NAME?	0.0154464	0.47628
ENST00000506591	SH3RF2	#NAME?	0.0154676	0.476666
ENST00000587252	ZNF581	-3.45256	0.015565	0.478445
ENST00000538383	NTN4	-4.2022	0.0156181	0.479839
ENST00000473217	GIT1	-3.18253	0.015673	0.481018
ENST00000418696	AFG3L1P	-3.28978	0.0156819	0.481141
ENST00000523613	HMBOX1	-3.1138	0.0157853	0.483414
ENST00000504804	CNOT6L	-6.17484	0.0157902	0.483414
ENST00000443938	NAGK	#NAME?	0.0158057	0.483439
ENST00000517496	ASH2L	#NAME?	0.0158032	0.483439
ENST00000635003	WDR45	#NAME?	0.0158041	0.483439
ENST00000527168	GNPTG	-2.56598	0.0158121	0.483488
ENST00000504921	MEF2C	-3.12623	0.0158414	0.483785
ENST00000349124	PTP4A3	-3.80663	0.0158687	0.484408
ENST00000556438	LGALS3	-2.28535	0.0158716	0.484408
ENST00000461166	TIPARP	-4.44338	0.0159207	0.485397
ENST00000369439	TMLHE	#NAME?	0.0159541	0.48558
ENST00000421431	UBL4A	#NAME?	0.0159537	0.48558
ENST00000477313	PLTP	#NAME?	0.0159542	0.48558
ENST00000378203	RPP38	-2.53815	0.0160496	0.487788
ENST00000493744	GNAS	#NAME?	0.016086	0.487788
ENST00000496747	ATP6V1A	#NAME?	0.0160832	0.487788
ENST00000529015	LUZP2	#NAME?	0.0160786	0.487788
ENST00000593071	USP32	#NAME?	0.0160841	0.487788
ENST00000596756	IRF3	#NAME?	0.0160821	0.487788
ENST00000635172	44081	-3.20206	0.0161202	0.488226
ENST00000259318	AKAP2	-3.42837	0.0162109	0.490375
ENST00000305623	AKR1C7P	#NAME?	0.0162385	0.490699
ENST00000414963	SF3B1	#NAME?	0.016241	0.490699
ENST00000563686	TCF4	#NAME?	0.0162415	0.490699
ENST00000464516	HNRNPR	#NAME?	0.0162644	0.490942
ENST00000450643	RHBDF1	-4.06247	0.016389	0.493647
ENST00000531969	RBM4B	#NAME?	0.0164515	0.495378
ENST00000482304	44076	-2.95339	0.0164628	0.495567
ENST00000347936	SLC22A18	#NAME?	0.0165149	0.496229
ENST00000392965	ADGRE2	#NAME?	0.0165125	0.496229
ENST00000421797	MKLN1	-3.70139	0.0165052	0.496229
ENST00000507596	PEX10	#NAME?	0.0165118	0.496229
ENST00000636646	ABHD14A-ACY1	-4.32048	0.0165048	0.496229
ENST00000409623	TMEM67	-6.11826	0.016537	0.496442
ENST00000524591	KIAA1456	-4.04689	0.0165293	0.496442
ENST00000544816	NAP1L1	-1.93812	0.0165366	0.496442
ENST00000348968	DHX30	#NAME?	0.0166059	0.49671
ENST00000468895	GNAS	#NAME?	0.0165876	0.49671
ENST00000521265	SARAF	#NAME?	0.0165917	0.49671
ENST00000563796	NFATC3	#NAME?	0.0165893	0.49671
ENST00000593785	NAPA	#NAME?	0.0166062	0.49671
ENST00000619169	PGAP3	#NAME?	0.0166052	0.49671
ENST00000420282	PPP1CB	#NAME?	0.016613	0.496719
ENST00000520732	UBXN2B	#NAME?	0.0166166	0.496719
ENST00000463221	SULF2	#NAME?	0.0166437	0.496959
ENST00000491655	EML6	#NAME?	0.0166548	0.496959
ENST00000550389	FRS2	-2.13856	0.0166514	0.496959
ENST00000621573	TARDBP	#NAME?	0.0166557	0.496959
ENST00000542263	C16orf62	-5.17559	0.0168042	0.500363
ENST00000371754	ZNFX1	-3.09735	0.0168141	0.500507
ENST00000580237	NDEL1	-4.06412	0.0168445	0.500877
ENST00000567296	TERF2	-3.02043	0.0169584	0.50359
ENST00000575671	TRAP1	-2.08506	0.0169704	0.503645
ENST00000584432	TMEM11	-6.17609	0.0169999	0.504367
ENST00000290913	CHCHD6	-2.71711	0.0170848	0.506733
ENST00000442196	CCPG1	-2.08188	0.017179	0.50907
ENST00000544233	WSB2	-2.45358	0.0172242	0.509797
ENST00000554996	CCDC85C	#NAME?	0.0172393	0.51009
ENST00000374124	ZNF618	#NAME?	0.0172795	0.510444
ENST00000413360	RUBCN	#NAME?	0.01729	0.510444
ENST00000444303	AMPD3	#NAME?	0.0172903	0.510444
ENST00000459793	CAPG	#NAME?	0.0172905	0.510444
ENST00000482227	CNKSR1	#NAME?	0.0172835	0.510444
ENST00000508346	DHX29	-2.52834	0.017325	0.510793
ENST00000591357	JRK	-3.44572	0.0173856	0.51212
ENST00000397545	CCDC40	#NAME?	0.0174484	0.512301
ENST00000449359	PRMT7	#NAME?	0.0174399	0.512301
ENST00000451136	IKZF2	#NAME?	0.0174386	0.512301
ENST00000460633	HLA-DQA1	#NAME?	0.0174482	0.512301
ENST00000465671	SOGA1	#NAME?	0.0174472	0.512301
ENST00000534047	AMPD3	#NAME?	0.0174461	0.512301
ENST00000589978	UBE2S	#NAME?	0.0174487	0.512301
ENST00000607303	MCUR1	#NAME?	0.0174358	0.512301
ENST00000627418	GYG1	#NAME?	0.0174477	0.512301
ENST00000629753	IKBKB	#NAME?	0.0174408	0.512301
ENST00000527432	RBM25	-3.9605	0.0175383	0.514169
ENST00000562765	SCAMP5	#NAME?	0.0175518	0.514298
ENST00000487640	UGP2	#NAME?	0.0175788	0.514681
ENST00000342220	COL18A1	-4.70548	0.0177145	0.517492
ENST00000462577	PDCD4	#NAME?	0.0177121	0.517492
ENST00000534500	PPP2R1B	#NAME?	0.0177114	0.517492
ENST00000536603	CCDC61	#NAME?	0.0177534	0.518449
ENST00000356828	UHRF1BP1L	-3.44688	0.0177644	0.51849
ENST00000455610	GRIK2	#NAME?	0.0178136	0.519162
ENST00000485300	IL6	#NAME?	0.017813	0.519162
ENST00000492366	BDH2	-2.98812	0.0178099	0.519162
ENST00000441012	NR1H3	-2.50471	0.0178305	0.519342
ENST00000520311	ANKRD46	-4.68537	0.0178708	0.520217
ENST00000497165	ARF1	-3.57279	0.0178942	0.520526
ENST00000512228	LIMCH1	-3.20134	0.0178973	0.520526
ENST00000585104	POLG2	#NAME?	0.0178927	0.520526
ENST00000177648	ALPK1	#NAME?	0.0180307	0.52058
ENST00000407122	CLHC1	#NAME?	0.0180023	0.52058
ENST00000430781	L3MBTL1	-3.37107	0.0179752	0.52058
ENST00000502558	MAEA	#NAME?	0.0179996	0.52058
ENST00000523213	ZBED8	-3.8849	0.0179981	0.52058
ENST00000553108	SNHG14	#NAME?	0.0180016	0.52058
ENST00000599573	CD320	#NAME?	0.0180272	0.52058
ENST00000564105	CTU2	#NAME?	0.0180658	0.521286
ENST00000588968	ACOX1	#NAME?	0.0181112	0.522142
ENST00000383790	METTL6	-2.56217	0.0181284	0.522149
ENST00000317951	NKPD1	#NAME?	0.018161	0.522662
ENST00000466061	CYP3A5	#NAME?	0.0181598	0.522662
ENST00000376991	DRAP1	-3.73732	0.0181932	0.523175
ENST00000640451	MED17	-2.92905	0.0181947	0.523175
ENST00000323670	C19orf12	-3.41974	0.0182054	0.523211
ENST00000296799	ARHGEF28	-5.97691	0.0183301	0.524628
ENST00000631460	CELF2	-5.95855	0.0183464	0.524942
ENST00000488245	UGP2	#NAME?	0.0183641	0.525145
ENST00000451119	ZNF219	-4.73183	0.0183779	0.525388
ENST00000471559	GORASP2	-2.06409	0.0183914	0.525623
ENST00000456358	TANK	-3.11506	0.0184177	0.52622
ENST00000561277	TSPAN3	-3.50119	0.0184256	0.526297
ENST00000371732	CARD9	#NAME?	0.0185074	0.527553
ENST00000638329	PIGN	#NAME?	0.0185074	0.527553
ENST00000436390	IFRD2	-5.21671	0.0185883	0.528809
ENST00000570783	SLC2A4	-3.73721	0.0186544	0.529923
ENST00000496827	SEC24C	-2.7749	0.0187065	0.530489
ENST00000341757	SCIN	-3.25393	0.0187198	0.530582
ENST00000449416	ZNF331	-5.33321	0.018732	0.530582
ENST00000518195	JPH1	#NAME?	0.018742	0.530582
ENST00000602521	KLHL23	#NAME?	0.0187375	0.530582
ENST00000598836	KCNN4	-3.9922	0.0187847	0.531182
ENST00000241391	GTDC1	#NAME?	0.0188088	0.531711
ENST00000343939	OSGIN1	#NAME?	0.0188815	0.531732
ENST00000355149	CD99L2	#NAME?	0.0188844	0.531732
ENST00000382151	PISD	-2.86725	0.0188275	0.531732
ENST00000452917	SETD1A	#NAME?	0.0188665	0.531732
ENST00000469835	RAD54L	#NAME?	0.0188564	0.531732
ENST00000504681	B4GALNT2	#NAME?	0.0188332	0.531732
ENST00000511908	PPWD1	#NAME?	0.0188848	0.531732
ENST00000524057	SORBS3	-2.77286	0.01884	0.531732
ENST00000538004	NEK7	#NAME?	0.0188647	0.531732
ENST00000545791	ASB8	#NAME?	0.0188652	0.531732
ENST00000262032	IKZF4	-3.09677	0.0189273	0.532324
ENST00000427714	P4HA3	-4.70987	0.018936	0.532416
ENST00000398122	PDPR	#NAME?	0.0190222	0.532504
ENST00000404084	VIT	#NAME?	0.0190231	0.532504
ENST00000428361	CTDSP1	-2.58309	0.0189978	0.532504
ENST00000455781	MAPK9	-5.33678	0.0189686	0.532504
ENST00000578907	DUS1L	-2.46677	0.0190289	0.532504
ENST00000510633	ABCC3	-3.99206	0.0190439	0.532573
ENST00000445413	ZGRF1	#NAME?	0.0190912	0.533053
ENST00000519222	CSGALNACT1	#NAME?	0.0190934	0.533053
ENST00000590460	NUDT16L1	#NAME?	0.0190867	0.533053
ENST00000494397	ARHGAP4	#NAME?	0.0191019	0.533139
ENST00000425460	MYH14	#NAME?	0.0191404	0.533382
ENST00000464678	RABL2B	#NAME?	0.0191885	0.533382
ENST00000472183	GNAS	#NAME?	0.0191904	0.533382
ENST00000504778	DHX29	-4.19959	0.0191397	0.533382
ENST00000528778	DUSP8	#NAME?	0.0191839	0.533382
ENST00000595072	CALM3	-3.39218	0.0191694	0.533382
ENST00000463583	DCTN1	-2.85837	0.0192126	0.533707
ENST00000527832	EPS8L2	-2.54757	0.0192525	0.533707
ENST00000531021	RAB30	#NAME?	0.0192429	0.533707
ENST00000564793	CFDP1	#NAME?	0.0192626	0.533708
ENST00000306247	MLKL	-4.32294	0.0192896	0.534305
ENST00000616023	AC245389.2	-4.59289	0.0193321	0.535031
ENST00000622633	LITAF	-2.43676	0.0193374	0.535031
ENST00000424206	IL17RC	#NAME?	0.0193827	0.535255
ENST00000487527	ANKRD13B	-3.77279	0.0193625	0.535255
ENST00000505090	CANX	-2.52429	0.0193838	0.535255
ENST00000505986	PGM2	-5.81891	0.0193751	0.535255
ENST00000496578	GSTM2	-5.50471	0.0195366	0.538384
ENST00000429888	NKTR	-3.33477	0.0195649	0.538463
ENST00000267918	ANP32A	#NAME?	0.0196342	0.539526
ENST00000333891	PCLO	#NAME?	0.019635	0.539526
ENST00000357390	MFN1	#NAME?	0.0196341	0.539526
ENST00000402775	C2orf54	#NAME?	0.0196354	0.539526
ENST00000618353	FER	#NAME?	0.0196363	0.539526
ENST00000262410	MAPT	#NAME?	0.0196914	0.539876
ENST00000396383	TSEN34	#NAME?	0.0196869	0.539876
ENST00000397694	YBEY	#NAME?	0.0196861	0.539876
ENST00000471309	VPS52	#NAME?	0.0196795	0.539876
ENST00000477105	CDK5RAP1	#NAME?	0.0196895	0.539876
ENST00000526883	SPCS2	-3.26467	0.0196747	0.539876
ENST00000420455	TMEM50B	-2.23986	0.0197028	0.540004
ENST00000511102	OCIAD1	-4.05993	0.0197133	0.540142
ENST00000360990	KCNIP3	#NAME?	0.0197408	0.540234
ENST00000398209	ADAM22	-3.05241	0.0197275	0.540234
ENST00000415644	NME6	#NAME?	0.0197525	0.540234
ENST00000433727	BET1	#NAME?	0.0197494	0.540234
ENST00000484875	SULF2	#NAME?	0.0197549	0.540234
ENST00000486428	CCNC	#NAME?	0.0197452	0.540234
ENST00000576955	PHF23	#NAME?	0.0197367	0.540234
ENST00000525083	FOXRED1	#NAME?	0.0197689	0.540317
ENST00000517609	WDYHV1	#NAME?	0.0198213	0.541369
ENST00000528797	YPEL4	-3.46808	0.0198424	0.541577
ENST00000638170	INAFM2	-2.53096	0.0198396	0.541577
ENST00000440685	S100A13	-4.0574	0.019849	0.54158
ENST00000509761	TBC1D1	#NAME?	0.0198816	0.54158
ENST00000530357	ARNTL	#NAME?	0.01989	0.54158
ENST00000544879	NUDT13	-3.94916	0.0198918	0.54158
ENST00000304267	SEC61A2	#NAME?	0.0198986	0.541618
ENST00000498281	IQSEC2	#NAME?	0.0199077	0.541716
ENST00000617432	CUL3	-3.25791	0.0199161	0.541794
ENST00000379340	POLR2J3	-3.32458	0.0199287	0.541988
ENST00000529230	CKAP5	-2.72112	0.0199421	0.542055
ENST00000520356	ZFAT	#NAME?	0.0199719	0.542454
ENST00000544854	FDXR	-3.82377	0.0199733	0.542454
ENST00000461277	ZNF496	-3.11866	0.0199831	0.542572
ENST00000428910	MPV17	-2.95148	0.0199955	0.542761
ENST00000638430	LIAS	-4.36661	0.0200184	0.543084
ENST00000423280	PPP1R7	-2.52266	0.0200284	0.543206
ENST00000461739	ARHGAP4	#NAME?	0.0200582	0.543716
ENST00000243893	UBE2C	-3.04801	0.02007	0.543761
ENST00000361478	PJA1	-2.80342	0.0200709	0.543761
ENST00000565075	RAB11A	-4.80042	0.020091	0.544157
ENST00000600687	ZNF114	#NAME?	0.0201313	0.545098
ENST00000301396	PELP1	-4.13334	0.0201485	0.545297
ENST00000402708	YPEL5	-3.89668	0.0203181	0.548206
ENST00000510815	POLK	-3.36903	0.0203144	0.548206
ENST00000618053	ACACA	#NAME?	0.0203664	0.549072
ENST00000538533	GTF2H3	#NAME?	0.0204281	0.550423
ENST00000611869	TCF3	-3.10081	0.020434	0.550432
ENST00000356386	BTN3A2	-3.38381	0.0204415	0.550472
ENST00000519721	FAM91A1	-5.82318	0.0204466	0.550472
ENST00000416282	MYD88	-3.34432	0.0205557	0.552956
ENST00000538195	PDCD2	-2.47925	0.0205679	0.552984
ENST00000294737	DENND1B	#NAME?	0.0206055	0.553693
ENST00000474833	PCCB	#NAME?	0.0206186	0.553746
ENST00000591778	LGALS3BP	#NAME?	0.0206182	0.553746
ENST00000216330	FKBP3	#NAME?	0.0206332	0.553988
ENST00000421085	CLCN4	-3.37903	0.0206403	0.554027
ENST00000554402	ACTR10	-2.41128	0.0206618	0.554303
ENST00000483569	EEFSEC	#NAME?	0.0206757	0.554526
ENST00000449247	IMMT	-2.1676	0.0206934	0.55485
ENST00000549445	TMBIM6	#NAME?	0.020711	0.555172
ENST00000396354	NDE1	-3.25276	0.0208109	0.556495
ENST00000370137	LRRC39	#NAME?	0.020907	0.557169
ENST00000375241	CDC14B	-3.27805	0.0209145	0.557169
ENST00000422785	CDCA3	#NAME?	0.0209069	0.557169
ENST00000430114	AC098934.1	-3.76548	0.0209036	0.557169
ENST00000441049	MORN2	#NAME?	0.0209031	0.557169
ENST00000456172	ZNF322	#NAME?	0.0209028	0.557169
ENST00000487292	JMJD7-PLA2G4B	#NAME?	0.0209069	0.557169
ENST00000511522	SMUG1	#NAME?	0.020903	0.557169
ENST00000578558	FLII	-5.80892	0.0208984	0.557169
ENST00000367519	EPM2A	-2.24532	0.0209917	0.558087
ENST00000582556	RPL26	-1.87352	0.0210003	0.558087
ENST00000357563	SETD3	#NAME?	0.0210375	0.558305
ENST00000361490	HPS1	#NAME?	0.0210419	0.558305
ENST00000435074	HLA-DPB2	#NAME?	0.0210386	0.558305
ENST00000526446	NDUFS8	-3.28868	0.0210424	0.558305
ENST00000559511	SPG11	#NAME?	0.0210416	0.558305
ENST00000553086	KANSL2	-3.77622	0.0210703	0.558895
ENST00000389534	ZNF841	-2.75821	0.0211111	0.559675
ENST00000439687	BAG6	-2.37351	0.0211251	0.559747
ENST00000437341	ABCC5	#NAME?	0.0211332	0.559812
ENST00000278460	C11orf49	-3.67779	0.021236	0.562159
ENST00000636875	OBSCN	-6.49873	0.0212388	0.562159
ENST00000609477	HDDC2	#NAME?	0.0213161	0.563822
ENST00000441964	POMGNT2	-5.16162	0.0213518	0.564242
ENST00000576359	RAB40B	-2.61055	0.0214405	0.566434
ENST00000592571	ECSIT	#NAME?	0.0214531	0.566617
ENST00000263969	MFN1	-2.1691	0.0215069	0.567887
ENST00000460945	APTX	-3.93154	0.0215625	0.568747
ENST00000554557	ZFYVE26	#NAME?	0.02156	0.568747
ENST00000521661	IKBKB	#NAME?	0.0215839	0.569006
ENST00000443002	POLR2F	#NAME?	0.0216058	0.56928
ENST00000504824	SDHA	-2.04411	0.0216024	0.56928
ENST00000340391	NRG2	#NAME?	0.0217833	0.571369
ENST00000373457	ZBTB43	-2.10131	0.0217616	0.571369
ENST00000378727	THUMPD2	-2.83282	0.0217545	0.571369
ENST00000395706	MIEF2	-4.58058	0.021773	0.571369
ENST00000402096	ATG4B	#NAME?	0.0217776	0.571369
ENST00000418137	ARHGEF16	#NAME?	0.0217799	0.571369
ENST00000465964	MBNL3	#NAME?	0.021772	0.571369
ENST00000477599	GSTA4	#NAME?	0.0217728	0.571369
ENST00000486504	CCDC24	#NAME?	0.0217818	0.571369
ENST00000605173	MEX3D	#NAME?	0.0217714	0.571369
ENST00000439518	NCKIPSD	-2.2043	0.0218066	0.571677
ENST00000514830	PDLIM5	-2.63866	0.0218126	0.571684
ENST00000557645	DLGAP5	-3.15945	0.0218864	0.573467
ENST00000589049	TPGS2	-2.3763	0.0219459	0.574124
ENST00000430725	PACS2	-2.47634	0.0219684	0.574451
ENST00000378179	CASK	-2.8423	0.0220619	0.576688
ENST00000368520	CYP2E1	-3.02018	0.0220705	0.57676
ENST00000406902	GRAMD4	-3.67335	0.0220874	0.576796
ENST00000589576	DNAJC7	#NAME?	0.0220893	0.576796
ENST00000620517	DHX57	#NAME?	0.0220882	0.576796
ENST00000273963	KLHL8	-2.7205	0.0221255	0.577435
ENST00000566266	GAS8	-3.08819	0.0221236	0.577435
ENST00000339507	PRMT7	-2.8333	0.0222285	0.578674
ENST00000357067	DCTD	-2.24678	0.0221843	0.578674
ENST00000402030	IRF5	#NAME?	0.0222315	0.578674
ENST00000425398	DAGLB	-2.64833	0.0221957	0.578674
ENST00000517701	NT5C3B	-3.51998	0.0222293	0.578674
ENST00000574431	STX8	#NAME?	0.0222308	0.578674
ENST00000611543	ADORA2A	#NAME?	0.0222314	0.578674
ENST00000570981	LCMT1	-2.73198	0.0222542	0.579113
ENST00000620138	NAP1L4	-4.1564	0.0223966	0.582064
ENST00000533946	SSBP3	#NAME?	0.0224111	0.582124
ENST00000325333	ZNF580	-2.21402	0.0224566	0.583151
ENST00000479901	AGAP3	-1.88121	0.0225058	0.58397
ENST00000506140	PPP2R2C	#NAME?	0.0225592	0.584572
ENST00000547928	IRAK4	-2.90082	0.0225688	0.584572
ENST00000469154	SMARCD3	-3.64762	0.0225941	0.584729
ENST00000261192	BCAT1	#NAME?	0.022623	0.585168
ENST00000431736	UBE4A	-4.36961	0.0226504	0.585723
ENST00000278840	FADS2	-5.07045	0.0226625	0.58573
ENST00000410095	EFHD1	-2.73803	0.022716	0.586704
ENST00000537919	ACLY	-3.85495	0.0227163	0.586704
ENST00000484722	TMEM266	#NAME?	0.0227681	0.587559
ENST00000427561	UBA1	#NAME?	0.0227989	0.58788
ENST00000610127	TXNDC12	#NAME?	0.0228015	0.58788
ENST00000412438	MCFD2	#NAME?	0.0228406	0.588333
ENST00000446204	VPS8	-5.87732	0.0228398	0.588333
ENST00000437004	PPP1R12A	-3.84365	0.0228827	0.589113
ENST00000602804	BORCS8-MEF2B	-3.72683	0.0228937	0.589242
ENST00000355114	ZNF565	#NAME?	0.0230687	0.591338
ENST00000356396	LSS	-4.08447	0.0230843	0.591338
ENST00000372948	CIZ1	#NAME?	0.0230721	0.591338
ENST00000375279	CBFA2T2	-2.46039	0.0230673	0.591338
ENST00000539560	ELP2	#NAME?	0.0230683	0.591338
ENST00000543646	GNS	-4.80649	0.023081	0.591338
ENST00000544570	PDE2A	#NAME?	0.0230692	0.591338
ENST00000505127	ALPK1	-4.54155	0.0231468	0.592517
ENST00000354956	ATG7	#NAME?	0.0231746	0.592845
ENST00000393531	MPP1	#NAME?	0.0231737	0.592845
ENST00000406644	TEF	#NAME?	0.0231776	0.592845
ENST00000371997	NCOA3	-3.31647	0.0232348	0.593497
ENST00000413580	PHOSPHO1	-2.4015	0.0232276	0.593497
ENST00000377139	IRF3	-2.71294	0.0232791	0.594211
ENST00000473731	KIDINS220	-4.19073	0.0233107	0.594711
ENST00000345496	UBE2G2	-2.35943	0.0234205	0.595091
ENST00000353689	CCNB1IP1	#NAME?	0.0234219	0.595091
ENST00000357899	ZBTB44	-5.67192	0.0233691	0.595091
ENST00000366627	NTPCR	#NAME?	0.0234212	0.595091
ENST00000370267	DR1	#NAME?	0.02342	0.595091
ENST00000400794	WDR47	-5.68176	0.0233477	0.595091
ENST00000413764	HHAT	#NAME?	0.0234207	0.595091
ENST00000429846	MSH5	#NAME?	0.02342	0.595091
ENST00000520110	ELP3	#NAME?	0.0234179	0.595091
ENST00000545856	PRPF40A	-2.76688	0.0234092	0.595091
ENST00000548852	LTA4H	-3.16433	0.023346	0.595091
ENST00000624277	CCDC187	#NAME?	0.0234218	0.595091
ENST00000627061	DNM1	#NAME?	0.0234194	0.595091
ENST00000480691	TSC22D3	#NAME?	0.0234442	0.595098
ENST00000554636	VTI1B	#NAME?	0.0234462	0.595098
ENST00000618196	MKL1	-4.99785	0.0234426	0.595098
[truncated: 3,736 more rows]
